# Supplementary material for: Taxonomically Restricted Genes in Bacillus may Form Clusters of Homologs and Can be Traced to a Large Reservoir of Noncoding Sequences
Source: Genome Biol Evol. 2023 Feb 15;15(3):evad023. doi: 10.1093/gbe/evad023 (PMC10003748; doi:10.1093/gbe/evad023)
Supplement: evad023_Supplementary_Data [file evad023_supplementary_data.zip]

Archive with 2 entries (2 files):
- Supplementary_Figures.pdf
- Supplementary_Tables - gbe 2.xlsx
