# Supplementary material for: Taxonomically Restricted Genes in Bacillus may Form Clusters of Homologs and Can be Traced to a Large Reservoir of Noncoding Sequences
Source: Genome Biol Evol. 2023 Feb 15;15(3):evad023. doi: 10.1093/gbe/evad023 (PMC10003748; doi:10.1093/gbe/evad023)
Supplement: evad023_Supplementary_Data [file evad023_supplementary_data.zip › Supplementary_Tables - gbe 2.xlsx]

## Sheet: Table S1
Table S1. Number of putative TRGs identified at different steps of the prediction procedure in Bacillus at the genus and species levels. The analysis included 396 Bacillus species with 2 826 assembled genomes containing 14 852 669 proteins (3 345 794 unique protein sequences).
Prediction step	No. TRGs
	genus level	species level
Putative TRGs (pTRGs)	5 268	494
pTRGs with syntenic region(s)	4290	403
pTRGs with no RBH fragment(s)	1 077	113
pTRGs with coding RBH fragment(s)	1 515	135
pTRGs with non-coding RBH fragment(s)	2676	246
pTRGs with non-coding RBH fragment(s) within syntenic region(s)	1712	157
pTRGs with non-coding RBH fragment(s) outside of syntenic region(s)	964	89

## Sheet: Table S2
Table S2. A number of different types of TRGs’ homologs.
	genus level	species level
Total number of putative TRGs (pTRGs)	3 753	75
pTRGs without RBH hit (no homologs)	107	64
pTRGs with species homolog (orthologs)	3 185	8
pTRGs with species non-TRG homolog (orthologs)	457	3
pTRGs with the same genome homolog (paralogs)	880	3
pTRGs with same genome non-TRG homolog (paralogs)	502	1
The final number of TRG	2 794	71

## Sheet: Table S3
Table S3. Species-specific genes across Bacillus species.
Species taxid	Species name	TRG count
1221450	Bacillus abyssalis	0
2171554	Bacillus acanthi	0
371036	Bacillus acidiceler	0
209389	Bacillus acidicola	1
1121084	Bacillus acidiproducens	1
384933	Bacillus aidingensis	0
2026189	Bacillus albus	0
427920	Bacillus alkalinitrilicus	0
304268	Bacillus alkalitelluris	3
293387	Bacillus altitudinis	0
1390	Bacillus amyloliquefaciens	0
1499685	Bacillus andreraoultii	0
1392	Bacillus anthracis	13
189382	Bacillus aquimaris	0
412384	Bacillus aryabhattai	0
1452	Bacillus atrophaeus	0
254410	Bacillus aurantiacus	1
2053512	Bacillus bacterium	0
1455	Bacillus badius	1
632773	Bacillus beveridgei	0
1150157	Bacillus bingmayongensis	0
246272	Bacillus bogoriensis	0
658666	Bacillus bombysepticus	0
421767	Bacillus butanolivorans	0
1408103	Bacillus campisalis	0
459347	Bacillus cecembensis	1
1049581	Bacillus cellulasensis	0
1413	Bacillus cellulosilyticus	0
1396	Bacillus cereus	5
427072	Bacillus chagannorensis	0
1208599	Bacillus cihuensis	0
1397	Bacillus circulans	0
79880	Bacillus clausii	0
1398	Bacillus coagulans	4
33932	Bacillus cohnii	0
580165	Bacillus cytotoxicus	0
1926278	Bacillus dakarensis	1
745820	Bacillus daliensis	0
1347369	Bacillus dielmoensis	1
220684	Bacillus drentensis	0
762947	Bacillus eiseniae	0
1402860	Bacillus enclensis	1
135735	Bacillus endophyticus	0
254757	Bacillus farraginis	0
1402861	Bacillus filamentosus	0
1399	Bacillus firmus	0
86664	Bacillus flexus	0
279826	Bacillus foraminis	0
254759	Bacillus fordii	0
254758	Bacillus fortis	0
1783501	Bacillus freudenreichii	1
574375	Bacillus gaemokensis	0
217031	Bacillus galactosidilyticus	0
79881	Bacillus gibsonii	0
1664069	Bacillus glycinifermentans	0
1441095	Bacillus gobiensis	0
859144	Bacillus gottheilii	0
79882	Bacillus halmapalus	0
86665	Bacillus halodurans	0
930124	Bacillus halosaccharovorans	1
260554	Bacillus halotolerans	0
1925021	Bacillus haynesii	0
79883	Bacillus horikoshii	0
549687	Bacillus horneckiae	0
263474	Bacillus humi	0
324767	Bacillus infantis	0
1963032	Bacillus intestinalis	0
129985	Bacillus jeotgali	0
859143	Bacillus kochii	0
356658	Bacillus kribbensis	0
199441	Bacillus krulwichiae	0
300825	Bacillus lehensis	0
1467	Bacillus lentus	0
1402	Bacillus licheniformis	0
152268	Bacillus litoralis	0
1679170	Bacillus loiseleuriae	0
1464122	Bacillus lonarensis	0
189381	Bacillus marisflavi	0
1816693	Bacillus massiliglaciei	0
1871011	Bacillus massiliogabonensis	0
1243664	Bacillus massiliogorillae	0
1805475	Bacillus massilionigeriensis	0
1287657	Bacillus massiliosenegalensis	1
1805474	Bacillus mediterraneensis	0
1404	Bacillus megaterium	0
1193713	Bacillus mesonae	1
1471	Bacillus methanolicus	1
2026190	Bacillus mobilis	0
264697	Bacillus muralis	1
171685	Bacillus murimartini	0
1405	Bacillus mycoides	0
1347368	Bacillus ndiopicus	0
86668	Bacillus niacini	0
1522308	Bacillus niameyensis	0
220687	Bacillus novalis	0
1914540	Bacillus obstructivus	0
665099	Bacillus oceanisediminis	0
136160	Bacillus okuhidensis	0
1448271	Bacillus oleivorans	0
38875	Bacillus oleronius	0
1571209	Bacillus onubensis	1
1191699	Bacillus oryziterrae	0
290588	Bacillus oshimensis	0
363872	Bacillus panaciterrae	0
1648923	Bacillus paralicheniformis	0
228576	Bacillus patagoniensis	0
930146	Bacillus persicus	0
444060	Bacillus plakortidis	0
2011011	Bacillus populi	0
1742358	Bacillus praedii	0
79884	Bacillus pseudalcaliphilus	0
79885	Bacillus pseudofirmus	0
64104	Bacillus pseudomycoides	0
1408	Bacillus pumilus	0
866786	Bacillus rhizosphaerae	0
561879	Bacillus safensis	0
930152	Bacillus salsus	0
1649580	Bacillus shacheensis	0
157838	Bacillus shackletonii	1
659243	Bacillus siamensis	0
1478	Bacillus simplex	1
1926280	Bacillus sinesaloumensis	0
1479	Bacillus smithii	0
1637975	Bacillus solani	0
220688	Bacillus soli	0
1305675	Bacillus solimangrovi	0
119858	Bacillus sonorensis	1
1409	Bacillus sp. (in: Bacteria)	0
1761751	Bacillus sp. 103mf	0
1151120	Bacillus sp. 105MF	0
1761752	Bacillus sp. 112mf	0
1169144	Bacillus sp. 123MFChir2	0
1761753	Bacillus sp. 166amftsu	0
1286363	Bacillus sp. 171095_106	0
977905	Bacillus sp. 17376	0
1761754	Bacillus sp. 196mf	0
666686	Bacillus sp. 1NLA3E	1
2026248	Bacillus sp. 1s-1	0
1579346	Bacillus sp. 220_BSPC	0
1941347	Bacillus sp. 275	0
1292019	Bacillus sp. 278922_107	0
2483358	Bacillus sp. 2A25	0
2483359	Bacillus sp. 2A33	0
2483354	Bacillus sp. 2B09	0
2483356	Bacillus sp. 2D02	0
2483357	Bacillus sp. 2D03	0
665959	Bacillus sp. 2_A_57_CT2	0
2321395	Bacillus sp. 3-2-2	0
1132442	Bacillus sp. 37MA	0
1581712	Bacillus sp. 445_BSPC	0
1960589	Bacillus sp. 45385	0
1761755	Bacillus sp. 491mf	1
1579338	Bacillus sp. 522_BSPC	0
1761756	Bacillus sp. 5mfcol3.1	0
1761757	Bacillus sp. 71mf	0
665957	Bacillus sp. 7_6_55CFAA_CT2	0
1151121	Bacillus sp. 95MFCvi2.1	0
1892404	Bacillus sp. ABP14	0
2033480	Bacillus sp. AFS001701	0
2033483	Bacillus sp. AFS006103	0
2033485	Bacillus sp. AFS012607	0
2034278	Bacillus sp. AFS014408	0
2033486	Bacillus sp. AFS015802	0
2033487	Bacillus sp. AFS015896	0
2033488	Bacillus sp. AFS017274	0
2033489	Bacillus sp. AFS017336	0
2033491	Bacillus sp. AFS018417	1
2034279	Bacillus sp. AFS019443	0
2033492	Bacillus sp. AFS023182	0
2033493	Bacillus sp. AFS026049	1
2033494	Bacillus sp. AFS029533	0
2033495	Bacillus sp. AFS029637	0
2033496	Bacillus sp. AFS031507	0
2033498	Bacillus sp. AFS033286	0
2033499	Bacillus sp. AFS037270	0
2033502	Bacillus sp. AFS040349	0
2033503	Bacillus sp. AFS041924	0
2033504	Bacillus sp. AFS043905	0
2034280	Bacillus sp. AFS051223	0
2033505	Bacillus sp. AFS053548	0
2033506	Bacillus sp. AFS054943	0
2033507	Bacillus sp. AFS055030	0
2033508	Bacillus sp. AFS059628	0
2033511	Bacillus sp. AFS073361	0
2034281	Bacillus sp. AFS075034	0
2034282	Bacillus sp. AFS075960	0
2033512	Bacillus sp. AFS076308	0
2033513	Bacillus sp. AFS077874	0
2033514	Bacillus sp. AFS088145	0
2033515	Bacillus sp. AFS094228	0
2033516	Bacillus sp. AFS094611	0
2033517	Bacillus sp. AFS096315	0
2033868	Bacillus sp. AFS098217	0
2184001	Bacillus sp. AG102	1
2184002	Bacillus sp. AG236	0
2184003	Bacillus sp. AG442	0
1868655	Bacillus sp. B25(2016b)	0
1570330	Bacillus sp. BH072	0
1476855	Bacillus sp. BO	0
1806506	Bacillus sp. BS34A	0
665958	Bacillus sp. BT1B_CT2	0
2491024	Bacillus sp. C1-1	0
1262708	Bacillus sp. CAG:988	0
1378089	Bacillus sp. CC120222-01	0
1938560	Bacillus sp. CCTCCAB-2014251	0
2185143	Bacillus sp. CGMCC 1.16541	0
2233998	Bacillus sp. COPE52	0
1202457	Bacillus sp. CPSM8	0
2231056	Bacillus sp. CR71	0
1030092	Bacillus sp. DB-2	0
2267265	Bacillus sp. DM2	0
1955699	Bacillus sp. DSM 27956	0
393065	Bacillus sp. E25	0
1347086	Bacillus sp. EB01	0
1839798	Bacillus sp. FDAARGOS_235	0
1837130	Bacillus sp. FJAT-14266	0
1208600	Bacillus sp. FJAT-14578	0
1705566	Bacillus sp. FJAT-18017	0
1705110	Bacillus sp. FJAT-18019	0
1830326	Bacillus sp. FJAT-20673	0
1581029	Bacillus sp. FJAT-21351	0
1581030	Bacillus sp. FJAT-21352	0
1581033	Bacillus sp. FJAT-21945	0
1581037	Bacillus sp. FJAT-22058	0
1581038	Bacillus sp. FJAT-22090	0
1742359	Bacillus sp. FJAT-25496	0
1712029	Bacillus sp. FJAT-25509	0
1743142	Bacillus sp. FJAT-26390	2
1684141	Bacillus sp. FJAT-26652	0
1679168	Bacillus sp. FJAT-27231	0
1679167	Bacillus sp. FJAT-27238	0
1684144	Bacillus sp. FJAT-27245	1
1684142	Bacillus sp. FJAT-27251	0
1850362	Bacillus sp. FJAT-27264	0
1679166	Bacillus sp. FJAT-27445	0
1679169	Bacillus sp. FJAT-27916	0
1679165	Bacillus sp. FJAT-28004	0
1720554	Bacillus sp. FJAT-28573	0
1729688	Bacillus sp. FJAT-29814	0
1720553	Bacillus sp. FJAT-29937	0
2014077	Bacillus sp. FJAT-42315	0
2014076	Bacillus sp. FJAT-42376	0
2014005	Bacillus sp. FJAT-44742	0
2011013	Bacillus sp. FJAT-44876	0
1912214	Bacillus sp. FJAT-44921	0
2011007	Bacillus sp. FJAT-45037	0
2011010	Bacillus sp. FJAT-45066	0
2014074	Bacillus sp. FJAT-45086	2
2011008	Bacillus sp. FJAT-45122	0
2011012	Bacillus sp. FJAT-45348	0
2011014	Bacillus sp. FJAT-45350	0
2011009	Bacillus sp. FJAT-45505	0
2014075	Bacillus sp. FJAT-46582	1
1913579	Bacillus sp. FMQ74	0
2108537	Bacillus sp. GBSC66	0
2108545	Bacillus sp. GBSW19	0
2108541	Bacillus sp. GBSW2	0
1378086	Bacillus sp. GL120224-02	0
1301086	Bacillus sp. GeD10	0
1856406	Bacillus sp. H15-1	0
2053832	Bacillus sp. HBCD-sjtu	0
2058879	Bacillus sp. HMA207	0
1715069	Bacillus sp. HMSC036E02	0
1608910	Bacillus sp. HMSC76G11	0
1827146	Bacillus sp. IHB B 7164	0
935835	Bacillus sp. J13	0
935836	Bacillus sp. J33	0
935837	Bacillus sp. J37	0
1414718	Bacillus sp. JCA	0
1679193	Bacillus sp. JFL15	0
1759556	Bacillus sp. JH7	0
1127744	Bacillus sp. JS	0
2014743	Bacillus sp. K2I17	0
1267944	Bacillus sp. L75	0
2108274	Bacillus sp. LLTC93	0
1628753	Bacillus sp. LM 4-2	0
2108542	Bacillus sp. LNXM10	0
2108544	Bacillus sp. LNXM12-1	0
2109589	Bacillus sp. LNXM12-2	0
2108540	Bacillus sp. LNXM65	0
1736211	Bacillus sp. Leaf13	0
1736235	Bacillus sp. Leaf75	0
2049935	Bacillus sp. Lzh-5	0
1958813	Bacillus sp. M13(2017)	0
1408303	Bacillus sp. MB2021	0
1663555	Bacillus sp. MB366	1
2070759	Bacillus sp. MBGLi79	0
2070760	Bacillus sp. MBGLi97	0
2009331	Bacillus sp. MD-5	0
1848605	Bacillus sp. MYb209	0
1827287	Bacillus sp. MYb56	0
1827288	Bacillus sp. MYb78	0
2108543	Bacillus sp. MZGC1	0
1936234	Bacillus sp. Marseille-P3661	1
1566284	Bacillus sp. NFR08	0
2108539	Bacillus sp. NMCC4	0
2108538	Bacillus sp. NMCC46	0
2108536	Bacillus sp. NMCN1	0
2108535	Bacillus sp. NMCN6	0
2108547	Bacillus sp. NMTD17	0
313627	Bacillus sp. NRRL B-14911	0
1071072	Bacillus sp. NSP2.1	0
1071073	Bacillus sp. NSP22.2	0
1071078	Bacillus sp. NSP9.1	0
1882761	Bacillus sp. OK048	0
1882762	Bacillus sp. OK838	0
2135741	Bacillus sp. OV186	0
1881065	Bacillus sp. OV194	1
1882764	Bacillus sp. OV322	0
2135742	Bacillus sp. OV752	0
98228	Bacillus sp. OxB-1	1
2303531	Bacillus sp. PS00077A	0
1446792	Bacillus sp. Pc3	0
2108534	Bacillus sp. RJGP41	0
1907421	Bacillus sp. RU27A	0
1907304	Bacillus sp. RU2C	0
1907305	Bacillus sp. RUPDJ	0
1907306	Bacillus sp. RUTrin4	0
1736425	Bacillus sp. Root11	0
1736451	Bacillus sp. Root131	0
1736468	Bacillus sp. Root147	0
1736499	Bacillus sp. Root239	0
1736608	Bacillus sp. Root920	0
1973494	Bacillus sp. S1-R1J2-FB	0
1973493	Bacillus sp. S1-R2T1-FB	3
1973492	Bacillus sp. S1-R4H1-FB	0
1973491	Bacillus sp. S1-R5C1-FB	0
1973490	Bacillus sp. S2-R3J1-FB-BA1	0
1071079	Bacillus sp. SB47	0
1071080	Bacillus sp. SB49	0
1774743	Bacillus sp. SDLI1	0
1414648	Bacillus sp. SGD-V-76	0
563169	Bacillus sp. SJ-10	0
2055158	Bacillus sp. SN1	0
2056493	Bacillus sp. SN10	0
2058086	Bacillus sp. SN32	0
1969378	Bacillus sp. SRB_28	1
1969379	Bacillus sp. SRB_331	0
1969380	Bacillus sp. SRB_336	0
1969377	Bacillus sp. SRB_8	0
1736389	Bacillus sp. Soil531	0
1736396	Bacillus sp. Soil745	0
1736405	Bacillus sp. Soil768D1	0
1609979	Bacillus sp. TH008	0
2066052	Bacillus sp. UMB0728	0
2066053	Bacillus sp. UMB0893	0
2029108	Bacillus sp. UMB0899	0
1380371	Bacillus sp. UNC125MFCrub1.1	0
1449045	Bacillus sp. UNC322MFChir4.1	0
1449046	Bacillus sp. UNC41MFS5	0
1340430	Bacillus sp. UNC437CL72CviS29	0
1340434	Bacillus sp. UNC438CL73TsuS30	0
1449047	Bacillus sp. UNC69MF	0
1502772	Bacillus sp. UNCCL13	0
1502755	Bacillus sp. UNCCL81	0
1298866	Bacillus sp. URHB0009	1
1938744	Bacillus sp. V-88	0
2135607	Bacillus sp. VMFN-A1	0
756828	Bacillus sp. WP8	0
1565991	Bacillus sp. X1(2014)	0
2052936	Bacillus sp. Y-01	0
352858	Bacillus sp. Y1	0
72581	Bacillus sp. YN-1	0
1574141	Bacillus sp. YP1	0
2135743	Bacillus sp. YR335	0
2093834	Bacillus sp. ZY-1-1	0
1761758	Bacillus sp. bc15	0
1761759	Bacillus sp. cl115	0
1761760	Bacillus sp. cl25	0
1761761	Bacillus sp. cl95	0
1761762	Bacillus sp. cl96	0
1761765	Bacillus sp. nio-1130	0
1761766	Bacillus sp. ok061	0
1761767	Bacillus sp. ok634	0
1761768	Bacillus sp. ru9509.4	0
1761769	Bacillus sp. v-76	0
1761770	Bacillus sp. yr331	0
46224	Bacillus sporothermodurans	0
1423	Bacillus subtilis	0
1925020	Bacillus swezeyi	1
1914933	Bacillus terrae	1
1622072	Bacillus testis	0
35841	Bacillus thermoamylovorans	0
1428	Bacillus thuringiensis	4
1033734	Bacillus timonensis	0
155322	Bacillus toyonensis	2
519424	Bacillus trypoxylicola	0
1816695	Bacillus tuaregi	0
1548213	Bacillus urumqiensis	0
72361	Bacillus vallismortis	0
492670	Bacillus velezensis	0
220686	Bacillus vireti	0
1547283	Bacillus weihaiensis	0
1890302	Bacillus wiedmannii	0
1178537	Bacillus xiamenensis	0
450367	Bacillus frigoritolerans	0

## Sheet: Table S4
Table S4. List of Bacillus accessions containing TRG sequences forming the biggest cluster of homologous sequences.
TRG protein	Bacillus species
trg_0106	B. cereus
trg_01162	B. cereus
trg_01390	B. mycoides
trg_01446	B. mobilis
trg_01465	B. cereus
trg_01535	B. sp.
trg_01540	B. sp. CPSM8
trg_01559	B. sp. AFS033286
trg_01602	B. thuringiensis
trg_01602	B. thuringiensis
trg_01639	B. thuringiensis
trg_01791	B. cereus
trg_02231	B. cereus; B. thuringiensis
trg_03160	B. cereus
trg_0318	B. thuringiensis; B. sp. ABP14
trg_03196	B. cereus; B. thuringiensis; B. sp. HMSC036E02; B. sp. JH7; B. bombysepticus str. Wang; B. sp. 7_6_55CFAA_CT2
trg_03243	B. sp. DB-2; B. cereus; B. mycoides
trg_03351	B. thuringiensis
trg_03386	B. cereus; B. thuringiensis
trg_03424	B. cereus; B. sp. 2D03; B. sp. 2A25; B. sp. 2A33
trg_03565	B. thuringiensis; B. sp. bc15
trg_03709	B. sp. GeD10; B. cereus; B. sp.; B. thuringiensis; B. sp. 196mf; B. sp. 5mfcol3.1; B. sp. cl115; B. sp. cl25; B. sp. cl96; B. sp. ok061; B. sp. AFS012607; B. sp. HMA207; B. sp. CR71; B. sp. E25
trg_0461	B. thuringiensis
trg_0506	B. thuringiensis
trg_0512	B. anthracis; B. cereus
trg_0524	B. thuringiensis
trg_0614	B. cereus
trg_0756	B. sp. AFS059628
trg_0765	B. anthracis; B. cereus; B. thuringiensis
trg_0787	B. wiedmannii
trg_0825	B. cereus; B. thuringiensis; B. sp. MB366
trg_0831	B. thuringiensis
trg_0939	B. cereus; B. thuringiensis
trg_0949	B. sp. MYb209
trg_0967	B. sp. MYb56

## Sheet: Table S5
Table S5. TRG paralogs among Bacillus species.
Bacillus species	Paralogous TRGs		Genome assembly accession
	Protein accession	Protein accession
Bacillus thuringiensis	WP_088116020	WP_060631463	GCF_001455345
Bacillus toyonensis	WP_098099103	WP_099010136	GCF_002589595
Bacillus cereus	WP_088083980	WP_082181351	GCF_900095125
Bacillus cereus	WP_080117946	WP_088083947	GCF_900095125
Bacillus cereus	WP_09819853	WP_098431464	GCF_002567135
Bacillus cereus	WP_000143836	WP_073531212	GCF_000021785
Bacillus cereus	WP_096001454	WP_096001480	GCF_001044875
Bacillus sp. FJAT-45086	WP_100407030	WP_100407029	GCF_002797395
Bacillus sp. 491mf	WP_090997333	WP_090997527	GCF_900112415

## Sheet: Table S6
Table S6. Taxonomic affilation of bacterial genomes containing high-coverage (>=90%) non-coding sequences homologous to Bacillus TRGs. First two columns indicate whether the non-coding regions present in genomes of a given species show synteny conservation with the TRG gene.
Non-syntenic sequence	Syntenic sequence	superkingdom	phylum	class	order	family	genus	species
1	0	Bacteria	Firmicutes	Erysipelotrichia	Erysipelotrichales	Erysipelotrichaceae	Coprobacillus	Coprobacillus sp. OF03-2AA
1	0	Bacteria	Bacteroidetes	Flavobacteriia	Flavobacteriales	Flavobacteriaceae	Tenacibaculum	Tenacibaculum sp. 4G03
1	1	Bacteria	Firmicutes	Bacilli	Bacillales	Bacillaceae	Aeribacillus	Aeribacillus pallidus
1	0	Bacteria	Cyanobacteria	ND	Nostocales	Hapalosiphonaceae	Fischerella	Fischerella thermalis
1	0	Bacteria	Firmicutes	Bacilli	Lactobacillales	Lactobacillaceae	Pediococcus	Pediococcus pentosaceus
1	0	Bacteria	Firmicutes	Clostridia	Clostridiales	Ruminococcaceae	Ruminococcus	Ruminococcus albus
1	0	Bacteria	Firmicutes	Bacilli	Bacillales	Staphylococcaceae	Staphylococcus	Staphylococcus aureus
1	0	Bacteria	Firmicutes	Bacilli	Bacillales	Staphylococcaceae	Staphylococcus	Staphylococcus epidermidis
1	0	Bacteria	Firmicutes	Bacilli	Bacillales	Staphylococcaceae	Staphylococcus	Staphylococcus haemolyticus
1	0	Bacteria	Firmicutes	Bacilli	Bacillales	Staphylococcaceae	Staphylococcus	Staphylococcus xylosus
1	0	Bacteria	Firmicutes	Bacilli	Bacillales	Staphylococcaceae	Staphylococcus	Staphylococcus sp. HMSC068H12
1	0	Bacteria	Firmicutes	Bacilli	Bacillales	Staphylococcaceae	Staphylococcus	Staphylococcus sp. S04009
1	0	Bacteria	Firmicutes	Bacilli	Bacillales	Staphylococcaceae	Staphylococcus	Staphylococcus pseudintermedius
1	0	Bacteria	Firmicutes	Bacilli	Bacillales	Staphylococcaceae	Staphylococcus	Staphylococcus saprophyticus
1	0	Bacteria	Firmicutes	Bacilli	Bacillales	Staphylococcaceae	Staphylococcus	Staphylococcus pasteuri
1	0	Bacteria	Firmicutes	Bacilli	Bacillales	Bacillaceae	Geobacillus	Geobacillus stearothermophilus
1	0	Bacteria	Firmicutes	Bacilli	Lactobacillales	Streptococcaceae	Streptococcus	Streptococcus sanguinis
1	0	Bacteria	Firmicutes	Bacilli	Lactobacillales	Streptococcaceae	Streptococcus	Streptococcus sobrinus
1	1	Bacteria	Firmicutes	Bacilli	Lactobacillales	Streptococcaceae	Streptococcus	Streptococcus pneumoniae
1	0	Bacteria	Firmicutes	Bacilli	Bacillales	Bacillaceae	Fictibacillus	Fictibacillus sp. FJAT-27399
1	0	Bacteria	Firmicutes	Bacilli	Lactobacillales	Enterococcaceae	Enterococcus	Enterococcus hirae
1	0	Bacteria	Firmicutes	Bacilli	Bacillales	ND	Gemella	Gemella haemolysans
1	0	Bacteria	Firmicutes	Bacilli	Bacillales	Bacillaceae	Domibacillus	Domibacillus epiphyticus
1	0	Bacteria	Firmicutes	Bacilli	Bacillales	Bacillaceae	Domibacillus	Domibacillus aminovorans
1	0	Bacteria	Firmicutes	Clostridia	Clostridiales	Clostridiaceae	Clostridium	Clostridium perfringens
1	0	Bacteria	Firmicutes	Clostridia	Clostridiales	Clostridiaceae	Clostridium	Clostridium sp.
1	0	Bacteria	Firmicutes	Clostridia	Clostridiales	Clostridiaceae	Clostridium	Clostridium sp. HMSC19C11
1	0	Bacteria	Firmicutes	Clostridia	Clostridiales	Clostridiaceae	Clostridium	Clostridium intestinale
1	0	Bacteria	Firmicutes	Clostridia	Clostridiales	Clostridiaceae	Clostridium	uncultured Clostridium sp.
1	0	Bacteria	Firmicutes	Bacilli	Bacillales	Bacillaceae	Anoxybacillus	Anoxybacillus suryakundensis
1	0	Bacteria	Firmicutes	Bacilli	Bacillales	Bacillaceae	Anoxybacillus	Anoxybacillus pushchinoensis
1	0	Bacteria	Firmicutes	Bacilli	Bacillales	Bacillaceae	Anoxybacillus	Anoxybacillus sp. BCO1
1	0	Bacteria	Firmicutes	Bacilli	Bacillales	Bacillaceae	Anoxybacillus	Anoxybacillus sp. 103
1	0	Bacteria	Firmicutes	Bacilli	Bacillales	Bacillaceae	Anoxybacillus	Anoxybacillus gonensis
1	0	Bacteria	Firmicutes	Bacilli	Bacillales	Bacillaceae	Anoxybacillus	Anoxybacillus ayderensis
1	1	Bacteria	Firmicutes	Bacilli	Bacillales	Bacillaceae	Anoxybacillus	Anoxybacillus flavithermus
1	0	Bacteria	Firmicutes	Bacilli	Bacillales	Bacillaceae	Anoxybacillus	Anoxybacillus mongoliensis
1	1	Bacteria	Firmicutes	Bacilli	Bacillales	Planococcaceae	Sporosarcina	Sporosarcina globispora
1	0	Bacteria	Firmicutes	Bacilli	Bacillales	Planococcaceae	Sporosarcina	Sporosarcina sp. P37
1	0	Bacteria	Firmicutes	Bacilli	Bacillales	Planococcaceae	Sporosarcina	Sporosarcina sp. P35
1	0	Bacteria	Firmicutes	Bacilli	Bacillales	Planococcaceae	Jeotgalibacillus	Jeotgalibacillus sp. 22-7
1	1	Bacteria	Firmicutes	Bacilli	Bacillales	Planococcaceae	Jeotgalibacillus	Jeotgalibacillus marinus
1	0	Bacteria	Firmicutes	Bacilli	Lactobacillales	Lactobacillaceae	Lactobacillus	Lactobacillus sp. UMNPBX6
1	0	Bacteria	Firmicutes	Bacilli	Lactobacillales	Lactobacillaceae	Lactobacillus	Lactobacillus sp. 8-1(1)
1	0	Bacteria	Firmicutes	Bacilli	Lactobacillales	Lactobacillaceae	Lactobacillus	Lactobacillus manihotivorans
1	0	Bacteria	Firmicutes	Bacilli	Bacillales	Listeriaceae	Listeria	Listeria cornellensis
1	0	Bacteria	Firmicutes	Bacilli	Bacillales	Listeriaceae	Listeria	Listeria monocytogenes
1	0	Bacteria	Firmicutes	Bacilli	Bacillales	Listeriaceae	Listeria	Listeria seeligeri
1	0	Bacteria	Proteobacteria	Alphaproteobacteria	Rhodospirillales	Rhodospirillaceae	Thalassospira	Thalassospira mesophila
1	0	Bacteria	Firmicutes	Bacilli	Bacillales	Bacillaceae	Lentibacillus	Lentibacillus amyloliquefaciens
1	0	Bacteria	Actinobacteria	Actinobacteria	Corynebacteriales	Mycobacteriaceae	Mycobacterium	Mycobacterium kubicae
1	0	Bacteria	Firmicutes	Clostridia	Clostridiales	Lachnospiraceae	Lachnotalea	Lachnotalea glycerini
1	0	Bacteria	Bacteroidetes	Flavobacteriia	Flavobacteriales	Flavobacteriaceae	Arenibacter	Arenibacter sp. AK53
1	0	Bacteria	Actinobacteria	Actinobacteria	Pseudonocardiales	Pseudonocardiaceae	Amycolatopsis	Amycolatopsis palatopharyngis
1	0	Bacteria	Actinobacteria	Actinobacteria	Corynebacteriales	Nocardiaceae	Nocardia	Nocardia carnea
1	0	Bacteria	Actinobacteria	Actinobacteria	Corynebacteriales	Nocardiaceae	Nocardia	Nocardia flavorosea
1	0	Bacteria	Firmicutes	Bacilli	Bacillales	Bacillaceae	Oceanobacillus	Oceanobacillus arenosus
1	1	Bacteria	Firmicutes	Bacilli	Bacillales	Bacillaceae	Oceanobacillus	Oceanobacillus picturae
1	1	Bacteria	Firmicutes	Bacilli	Bacillales	Bacillaceae	Oceanobacillus	Oceanobacillus sp. 160
1	0	Bacteria	Firmicutes	Bacilli	Bacillales	Bacillaceae	Oceanobacillus	Oceanobacillus sp. YLB-02
1	0	Bacteria	Firmicutes	Clostridia	Clostridiales	Lachnospiraceae	Anaerocolumna	Anaerocolumna aminovalerica
1	0	Bacteria	Firmicutes	Clostridia	Clostridiales	Peptostreptococcaceae	Clostridioides	Clostridioides difficile
1	0	Bacteria	Actinobacteria	Actinobacteria	Streptomycetales	Streptomycetaceae	Streptomyces	Streptomyces sp. 3214.6
1	0	Bacteria	Actinobacteria	Actinobacteria	Streptomycetales	Streptomycetaceae	Streptomyces	Streptomyces sp. 1121.2
1	0	Bacteria	Proteobacteria	Alphaproteobacteria	Rhodobacterales	Rhodobacteraceae	Acuticoccus	Acuticoccus yangtzensis
1	0	Bacteria	Firmicutes	Bacilli	Lactobacillales	Carnobacteriaceae	Allofustis	Allofustis seminis
1	0	Bacteria	Firmicutes	Bacilli	Bacillales	Sporolactobacillaceae	Caenibacillus	Caenibacillus caldisaponilyticus
1	0	Bacteria	Firmicutes	Bacilli	Bacillales	Bacillaceae	Quasibacillus	Quasibacillus thermotolerans
1	0	Bacteria	Tenericutes	Mollicutes	Acholeplasmatales	Acholeplasmataceae	Acholeplasma	Acholeplasma hippikon
1	0	Bacteria	Proteobacteria	Betaproteobacteria	Burkholderiales	Alcaligenaceae	Achromobacter	Achromobacter xylosoxidans
1	0	Bacteria	Firmicutes	Bacilli	Bacillales	Staphylococcaceae	Jeotgalicoccus	Jeotgalicoccus sp.
1	0	Bacteria	Planctomycetes	Planctomycetia	Planctomycetales	Planctomycetaceae	Rhodopirellula	Rhodopirellula sp.
1	0	Bacteria	Firmicutes	Bacilli	Lactobacillales	Carnobacteriaceae	Carnobacterium	Carnobacterium sp. 17-4
1	0	Bacteria	Firmicutes	Clostridia	Clostridiales	Lachnospiraceae	Lachnospira	Lachnospira multipara
1	0	Bacteria	Proteobacteria	Gammaproteobacteria	Pseudomonadales	Pseudomonadaceae	Pseudomonas	Pseudomonas aeruginosa
1	0	Bacteria	Proteobacteria	Gammaproteobacteria	Pseudomonadales	Pseudomonadaceae	Pseudomonas	Pseudomonas fluorescens
1	0	Bacteria	Spirochaetes	Spirochaetia	Brachyspirales	Brachyspiraceae	Brachyspira	Brachyspira murdochii
1	0	Bacteria	Firmicutes	Tissierellia	Tissierellales	Peptoniphilaceae	Helcococcus	Helcococcus sueciensis
1	0	Bacteria	Firmicutes	Bacilli	Bacillales	Paenibacillaceae	Cohnella	Cohnella sp. M2MS4P-1
1	0	Bacteria	Proteobacteria	Gammaproteobacteria	Xanthomonadales	Xanthomonadaceae	Xanthomonas	Xanthomonas vasicola
1	0	Bacteria	Firmicutes	Bacilli	Bacillales	ND	Exiguobacterium	Exiguobacterium acetylicum
1	0	Bacteria	Firmicutes	Bacilli	Bacillales	Bacillaceae	Lysinibacillus	Lysinibacillus mangiferihumi
1	0	Bacteria	Firmicutes	Bacilli	Bacillales	Bacillaceae	Lysinibacillus	Lysinibacillus halotolerans
1	1	Bacteria	Firmicutes	Bacilli	Bacillales	Bacillaceae	Lysinibacillus	Lysinibacillus sphaericus
1	0	Bacteria	Firmicutes	Bacilli	Bacillales	Bacillaceae	Lysinibacillus	Lysinibacillus sp.
1	0	Bacteria	Firmicutes	Bacilli	Bacillales	Bacillaceae	Lysinibacillus	Lysinibacillus sp. FJAT-14222
1	0	Bacteria	Firmicutes	Bacilli	Bacillales	Bacillaceae	Lysinibacillus	Lysinibacillus sp. KCTC 33748
1	0	Bacteria	Firmicutes	Bacilli	Bacillales	Bacillaceae	Lysinibacillus	Lysinibacillus endophyticus
1	0	Bacteria	Firmicutes	Bacilli	Bacillales	Bacillaceae	Lysinibacillus	Lysinibacillus sp. B2A1
1	0	Bacteria	Firmicutes	Bacilli	Bacillales	Bacillaceae	Lysinibacillus	Lysinibacillus sp. 2017
1	1	Bacteria	Firmicutes	Bacilli	Bacillales	Bacillaceae	Lysinibacillus	Lysinibacillus fusiformis
1	0	Bacteria	Firmicutes	Bacilli	Bacillales	Bacillaceae	Lysinibacillus	Lysinibacillus massiliensis
1	0	Bacteria	Firmicutes	Bacilli	Bacillales	Bacillaceae	Lysinibacillus	Lysinibacillus xylanilyticus
1	0	Bacteria	Proteobacteria	Gammaproteobacteria	Enterobacterales	Enterobacteriaceae	Cronobacter	Cronobacter sakazakii
1	1	Bacteria	Firmicutes	Bacilli	Bacillales	Paenibacillaceae	Paenibacillus	Paenibacillus sp. Mc5Re-14
1	0	Bacteria	Firmicutes	Bacilli	Bacillales	Paenibacillaceae	Paenibacillus	Paenibacillus jamilae
1	0	Bacteria	Firmicutes	Bacilli	Bacillales	Paenibacillaceae	Paenibacillus	Paenibacillus swuensis
1	0	Bacteria	Firmicutes	Bacilli	Bacillales	Paenibacillaceae	Paenibacillus	Paenibacillus selenitireducens
1	0	Bacteria	Firmicutes	Bacilli	Bacillales	Paenibacillaceae	Paenibacillus	Paenibacillus sp. 1-18
1	0	Bacteria	Firmicutes	Bacilli	Bacillales	Paenibacillaceae	Paenibacillus	Paenibacillus lautus
1	1	Bacteria	Firmicutes	Bacilli	Bacillales	Paenibacillaceae	Paenibacillus	Paenibacillus polymyxa
1	0	Bacteria	Firmicutes	Bacilli	Bacillales	Paenibacillaceae	Paenibacillus	Paenibacillus sp. UNC451MF
1	0	Bacteria	Firmicutes	Bacilli	Bacillales	Paenibacillaceae	Paenibacillus	Paenibacillus sp. TCA20
1	0	Bacteria	Firmicutes	Bacilli	Bacillales	Paenibacillaceae	Paenibacillus	Paenibacillus sp. IHBB 10380
1	0	Bacteria	Firmicutes	Bacilli	Bacillales	Paenibacillaceae	Paenibacillus	Paenibacillus baekrokdamisoli
1	1	Bacteria	Firmicutes	Bacilli	Bacillales	Paenibacillaceae	Paenibacillus	Paenibacillus sp. FJAT-29882
1	0	Bacteria	Firmicutes	Bacilli	Bacillales	Paenibacillaceae	Paenibacillus	Paenibacillus sp. FSL H7-0331
1	1	Bacteria	Firmicutes	Bacilli	Bacillales	Paenibacillaceae	Paenibacillus	Paenibacillus sp. FSL R5-0490
1	0	Bacteria	Firmicutes	Bacilli	Bacillales	Paenibacillaceae	Paenibacillus	Paenibacillus barcinonensis
1	0	Bacteria	Firmicutes	Bacilli	Bacillales	Paenibacillaceae	Paenibacillus	Paenibacillus sp. 7884-2
1	0	Bacteria	Firmicutes	Bacilli	Bacillales	Paenibacillaceae	Paenibacillus	Paenibacillus sp. GM2FR
1	1	Bacteria	Firmicutes	Bacilli	Bacillales	Paenibacillaceae	Paenibacillus	Paenibacillus sp. lzh-N1
1	0	Bacteria	Firmicutes	Bacilli	Bacillales	Paenibacillaceae	Paenibacillus	Paenibacillus sp. M-152
1	0	Bacteria	Firmicutes	Bacilli	Bacillales	Paenibacillaceae	Paenibacillus	Paenibacillus ginsengarvi
1	0	Bacteria	Firmicutes	Bacilli	Bacillales	Paenibacillaceae	Paenibacillus	Paenibacillus taiwanensis
1	0	Bacteria	Firmicutes	Bacilli	Bacillales	Paenibacillaceae	Paenibacillus	Paenibacillus apiarius
1	0	Bacteria	Firmicutes	Bacilli	Bacillales	Paenibacillaceae	Paenibacillus	Paenibacillus taichungensis
1	1	Bacteria	Firmicutes	Bacilli	Bacillales	Paenibacillaceae	Paenibacillus	Paenibacillus glucanolyticus
1	0	Bacteria	Firmicutes	Bacilli	Bacillales	Paenibacillaceae	Paenibacillus	Paenibacillus vortex
1	0	Bacteria	Proteobacteria	Gammaproteobacteria	Pseudomonadales	Moraxellaceae	Acinetobacter	Acinetobacter baumannii
1	0	Bacteria	Proteobacteria	Gammaproteobacteria	Pseudomonadales	Moraxellaceae	Moraxella	Moraxella sp. RCAD0137
1	0	Bacteria	Firmicutes	Bacilli	Bacillales	Bacillaceae	Sediminibacillus	Sediminibacillus halophilus
1	0	Bacteria	Firmicutes	Bacilli	Bacillales	Bacillaceae	Ornithinibacillus	Ornithinibacillus sp.
1	1	Bacteria	Firmicutes	Bacilli	Bacillales	Bacillaceae	Ornithinibacillus	Ornithinibacillus contaminans
1	0	Bacteria	Firmicutes	Clostridia	Clostridiales	Clostridiaceae	Candidatus Arthromitus	Candidatus Arthromitus sp. SFB-2
1	0	Bacteria	Firmicutes	Clostridia	Clostridiales	Clostridiaceae	Candidatus Arthromitus	Candidatus Arthromitus sp. SFB-3
1	0	Bacteria	Firmicutes	Clostridia	Clostridiales	Clostridiaceae	Candidatus Arthromitus	Candidatus Arthromitus sp. SFB-5
1	0	Bacteria	Proteobacteria	Gammaproteobacteria	Enterobacterales	Enterobacteriaceae	Enterobacter	Enterobacter cloacae
1	0	Bacteria	Firmicutes	Bacilli	Bacillales	Paenibacillaceae	Aneurinibacillus	Aneurinibacillus migulanus
1	0	Bacteria	Firmicutes	Bacilli	Bacillales	Paenibacillaceae	Brevibacillus	Brevibacillus sp. BC25
1	0	Bacteria	Firmicutes	Bacilli	Bacillales	Paenibacillaceae	Brevibacillus	Brevibacillus sp. CF112
1	1	Bacteria	Firmicutes	Bacilli	Bacillales	Paenibacillaceae	Brevibacillus	Brevibacillus brevis
1	1	Bacteria	Firmicutes	Bacilli	Bacillales	Paenibacillaceae	Brevibacillus	Brevibacillus laterosporus
1	0	Bacteria	Firmicutes	Bacilli	Bacillales	Paenibacillaceae	Brevibacillus	Brevibacillus sp. Leaf182
1	0	Bacteria	Firmicutes	Bacilli	Bacillales	Paenibacillaceae	Brevibacillus	Brevibacillus invocatus
1	0	Bacteria	Firmicutes	Bacilli	Bacillales	Paenibacillaceae	Brevibacillus	Brevibacillus sp.
1	0	Bacteria	Firmicutes	Bacilli	Bacillales	Paenibacillaceae	Brevibacillus	Brevibacillus sp. OK042
1	0	Bacteria	Firmicutes	Bacilli	Bacillales	Paenibacillaceae	Brevibacillus	Brevibacillus sp. NRRL B-41110
1	0	Bacteria	Firmicutes	Bacilli	Bacillales	Paenibacillaceae	Brevibacillus	Brevibacillus sp. NRRL NRS-603
1	0	Bacteria	Firmicutes	Bacilli	Bacillales	Paenibacillaceae	Brevibacillus	Brevibacillus sp. NRRL NRS-1210
1	0	Bacteria	Firmicutes	Bacilli	Bacillales	Paenibacillaceae	Brevibacillus	Brevibacillus thermoruber
1	0	Bacteria	Firmicutes	Bacilli	Bacillales	Paenibacillaceae	Brevibacillus	Brevibacillus borstelensis
1	0	Bacteria	Firmicutes	Bacilli	Bacillales	Paenibacillaceae	Brevibacillus	Brevibacillus agri
1	0	Bacteria	Firmicutes	Bacilli	Bacillales	Paenibacillaceae	Brevibacillus	Brevibacillus centrosporus
1	0	Bacteria	Firmicutes	Bacilli	Bacillales	Paenibacillaceae	Brevibacillus	Brevibacillus formosus
1	0	Bacteria	Firmicutes	Bacilli	Bacillales	Paenibacillaceae	Brevibacillus	Brevibacillus parabrevis
1	0	Bacteria	Firmicutes	Bacilli	Bacillales	Paenibacillaceae	Brevibacillus	Brevibacillus reuszeri
1	0	Bacteria	Firmicutes	Bacilli	Bacillales	Paenibacillaceae	Brevibacillus	Brevibacillus nitrificans
1	1	Bacteria	Proteobacteria	Gammaproteobacteria	Enterobacterales	Enterobacteriaceae	Escherichia	Escherichia coli
1	1	Bacteria	Proteobacteria	Gammaproteobacteria	Enterobacterales	Enterobacteriaceae	Klebsiella	Klebsiella pneumoniae
1	0	Bacteria	Actinobacteria	Actinobacteria	Streptosporangiales	Thermomonosporaceae	Actinocorallia	Actinocorallia populi
1	0	Bacteria	Proteobacteria	Gammaproteobacteria	Enterobacterales	Enterobacteriaceae	Salmonella	Salmonella enterica
1	0	Bacteria	Proteobacteria	Gammaproteobacteria	Enterobacterales	Enterobacteriaceae	Shigella	Shigella sonnei
1	0	Bacteria	Firmicutes	Bacilli	Bacillales	Planococcaceae	Solibacillus	Solibacillus isronensis
1	1	Bacteria	Firmicutes	Bacilli	Bacillales	Planococcaceae	Rummeliibacillus	Rummeliibacillus sp. TYF-LIM-R05
1	0	Bacteria	Spirochaetes	Spirochaetia	Spirochaetales	Borreliaceae	Borreliella	Borreliella garinii
1	0	Bacteria	Firmicutes	Bacilli	Bacillales	Planococcaceae	Paenisporosarcina	Paenisporosarcina sp. TG20
1	0	Bacteria	Firmicutes	Bacilli	Bacillales	Planococcaceae	Paenisporosarcina	Paenisporosarcina sp. TG-14
1	1	Bacteria	Firmicutes	Bacilli	Bacillales	Planococcaceae	Paenisporosarcina	Paenisporosarcina sp. OV554
1	0	Bacteria	Proteobacteria	Gammaproteobacteria	Vibrionales	Vibrionaceae	Photobacterium	Photobacterium damselae
1	0	Bacteria	Proteobacteria	Gammaproteobacteria	Vibrionales	Vibrionaceae	Vibrio	Vibrio splendidus
1	1	Bacteria	Actinobacteria	Actinobacteria	Corynebacteriales	Mycobacteriaceae	Mycobacteroides	Mycobacteroides abscessus
1	0	Bacteria	Proteobacteria	Gammaproteobacteria	Enterobacterales	ND	Plesiomonas	Plesiomonas shigelloides
1	0	Bacteria	Firmicutes	Bacilli	Bacillales	Bacillaceae	Anaerobacillus	Anaerobacillus isosaccharinicus
1	0	Bacteria	Firmicutes	Bacilli	Bacillales	Bacillaceae	Gracilibacillus	Gracilibacillus lacisalsi
1	0	Bacteria	Firmicutes	Bacilli	Bacillales	Bacillaceae	Gracilibacillus	Gracilibacillus ureilyticus
1	0	Bacteria	Proteobacteria	Gammaproteobacteria	Pasteurellales	Pasteurellaceae	Pasteurella	Pasteurella multocida
1	0	Bacteria	Proteobacteria	Gammaproteobacteria	Xanthomonadales	Rhodanobacteraceae	Rhodanobacter	Rhodanobacter sp. RIFOXYA1_FULL_67_6
1	0	Bacteria	Chlamydiae	Chlamydiia	Chlamydiales	Chlamydiaceae	Chlamydia	Chlamydia trachomatis
1	0	Bacteria	Firmicutes	Clostridia	Clostridiales	Lachnospiraceae	Butyrivibrio	Butyrivibrio sp. CAG:318
1	0	Bacteria	Firmicutes	Bacilli	Bacillales	Bacillaceae	Virgibacillus	Virgibacillus necropolis
1	1	Bacteria	Firmicutes	Bacilli	Bacillales	Bacillaceae	Virgibacillus	Virgibacillus soli
1	0	Bacteria	Actinobacteria	Actinobacteria	ND	ND	ND	Actinobacteria bacterium OV320
1	0	Bacteria	Nitrospirae	ND	ND	ND	ND	Nitrospirae bacterium RIFOXYC2_FULL_44_7
1	0	Bacteria	Tenericutes	ND	ND	ND	ND	Tenericutes bacterium GWF2_38_8
1	0	Bacteria	Candidatus Woesebacteria	ND	ND	ND	ND	Candidatus Woesebacteria bacterium GWA1_41_8
1	0	Bacteria	Bacteroidetes	Flavobacteriia	Flavobacteriales	Flavobacteriaceae	ND	Flavobacteriaceae bacterium CP2B
1	0	Bacteria	Firmicutes	ND	ND	ND	ND	Firmicutes bacterium
1	0	Bacteria	Firmicutes	Clostridia	Clostridiales	Lachnospiraceae	ND	Lachnospiraceae bacterium
1	0	Bacteria	Firmicutes	Clostridia	Clostridiales	ND	ND	Clostridiales bacterium
1	0	Bacteria	Proteobacteria	Epsilonproteobacteria	Campylobacterales	Campylobacteraceae	ND	Arcobacter sp. FW59
1	0	Bacteria	Proteobacteria	Gammaproteobacteria	Alteromonadales	Alteromonadaceae	ND	Alteromonadaceae bacterium
1	0	Bacteria	Candidatus Omnitrophica	ND	ND	ND	ND	Candidatus Omnitrophica bacterium
1	0	Bacteria	Proteobacteria	Epsilonproteobacteria	Campylobacterales	Campylobacteraceae	ND	Arcobacter sp. CECT 9230
1	0	Bacteria	Bacteroidetes	Bacteroidia	Marinilabiliales	ND	ND	Marinilabiliales bacterium
1	0	Bacteria	Candidatus Parcubacteria	ND	ND	ND	ND	Candidatus Parcubacteria bacterium
1	0	Bacteria	Firmicutes	Bacilli	Bacillales	Bacillaceae	ND	Bacillaceae bacterium MTCC 10057
0	1	Bacteria	Firmicutes	Bacilli	Bacillales	Bacillaceae	Psychrobacillus	Psychrobacillus psychrodurans
0	1	Bacteria	Firmicutes	Bacilli	Bacillales	Staphylococcaceae	Staphylococcus	Staphylococcus lentus
0	1	Bacteria	Firmicutes	Bacilli	Bacillales	Bacillaceae	Geobacillus	Geobacillus sp. LYN3
0	1	Bacteria	Firmicutes	Bacilli	Bacillales	Bacillaceae	Fictibacillus	Fictibacillus solisalsi
0	1	Bacteria	Firmicutes	Bacilli	Bacillales	Bacillaceae	Alteribacillus	Alteribacillus bidgolensis
0	1	Bacteria	Firmicutes	Clostridia	Clostridiales	Clostridiaceae	Clostridium	Clostridium acetobutylicum
0	1	Bacteria	Firmicutes	Clostridia	Clostridiales	Peptococcaceae	Desulfotomaculum	Desulfotomaculum reducens
0	1	Bacteria	Firmicutes	Bacilli	Bacillales	Planococcaceae	Sporosarcina	Sporosarcina ureae
0	1	Bacteria	Firmicutes	Bacilli	Bacillales	Listeriaceae	Listeria	Listeria innocua
0	1	Bacteria	Actinobacteria	Actinobacteria	Streptomycetales	Streptomycetaceae	Streptomyces	Streptomyces ossamyceticus
0	1	Bacteria	Firmicutes	Bacilli	Bacillales	Bacillaceae	Salipaludibacillus	Salipaludibacillus sp. KQ-12
0	1	Bacteria	Firmicutes	Bacilli	Bacillales	Bacillaceae	Salipaludibacillus	Salipaludibacillus agaradhaerens
0	1	Bacteria	Firmicutes	Bacilli	Bacillales	Bacillaceae	Salipaludibacillus	Salipaludibacillus neizhouensis
0	1	Bacteria	Actinobacteria	Actinobacteria	Propionibacteriales	Propionibacteriaceae	Cutibacterium	Cutibacterium acnes
0	1	Bacteria	Firmicutes	Bacilli	Bacillales	Bacillaceae	Massilibacterium	Massilibacterium senegalense
0	1	Bacteria	Firmicutes	Clostridia	Clostridiales	Hungateiclostridiaceae	Hungateiclostridium	Hungateiclostridium clariflavum
0	1	Bacteria	Firmicutes	Bacilli	Lactobacillales	Enterococcaceae	Vagococcus	Vagococcus sp. AM17-17
0	1	Bacteria	Firmicutes	Bacilli	Bacillales	Paenibacillaceae	Cohnella	Cohnella sp. K2E09-144
0	1	Bacteria	Firmicutes	Bacilli	Bacillales	Bacillaceae	Thalassobacillus	Thalassobacillus sp. C254
0	1	Bacteria	Firmicutes	Bacilli	Bacillales	Bacillaceae	Lysinibacillus	Lysinibacillus meyeri
0	1	Bacteria	Firmicutes	Bacilli	Bacillales	Bacillaceae	Lysinibacillus	Lysinibacillus varians
0	1	Bacteria	Firmicutes	Bacilli	Bacillales	Bacillaceae	Lysinibacillus	Lysinibacillus fluoroglycofenilyticus
0	1	Bacteria	Firmicutes	Bacilli	Bacillales	Bacillaceae	Lysinibacillus	[Bacillus] sp. KCTC 13219
0	1	Bacteria	Firmicutes	Bacilli	Bacillales	Paenibacillaceae	Paenibacillus	Paenibacillus bouchesdurhonensis
0	1	Bacteria	Firmicutes	Bacilli	Bacillales	Paenibacillaceae	Paenibacillus	Paenibacillus sp. Marseille-P3787
0	1	Bacteria	Firmicutes	Bacilli	Bacillales	Paenibacillaceae	Paenibacillus	Paenibacillus sabinae
0	1	Bacteria	Firmicutes	Bacilli	Bacillales	Bacillaceae	Halobacillus	Halobacillus massiliensis
0	1	Bacteria	Firmicutes	Bacilli	Bacillales	Bacillaceae	Halobacillus	Halobacillus salinus
0	1	Bacteria	Firmicutes	Bacilli	Bacillales	Bacillaceae	Halobacillus	Halobacillus mangrovi
0	1	Bacteria	Firmicutes	Bacilli	Bacillales	Bacillaceae	Halobacillus	Halobacillus hunanensis
0	1	Bacteria	Firmicutes	Bacilli	Bacillales	Bacillaceae	Terribacillus	Terribacillus saccharophilus
0	1	Bacteria	Firmicutes	Bacilli	Bacillales	Bacillaceae	Aquisalibacillus	Aquisalibacillus elongatus
0	1	Bacteria	Bacteroidetes	Flavobacteriia	Flavobacteriales	Flavobacteriaceae	Chryseobacterium	Chryseobacterium sp. YR485
0	1	Bacteria	Firmicutes	Bacilli	Bacillales	Planococcaceae	Solibacillus	Solibacillus silvestris
0	1	Bacteria	Firmicutes	Bacilli	Bacillales	Bacillaceae	Virgibacillus	Virgibacillus halodenitrificans
0	1	Bacteria	Firmicutes	Bacilli	Bacillales	Bacillaceae	Virgibacillus	Virgibacillus dakarensis
0	1	Bacteria	Firmicutes	Bacilli	Bacillales	Bacillaceae	Virgibacillus	Virgibacillus phasianinus
0	1	Bacteria	Firmicutes	Bacilli	Bacillales	Bacillaceae	Virgibacillus	Virgibacillus sp. SK37

## Sheet: Table S7
Table S7. Protein accession numbers of 2,794 TRGs in Bacillus. TRG refers to identical protein sequences present in genomes of given Bacillus species.
TRG number	TRG name	Protein accession number from RefSeq/GenBank
1	trg_03243	WP_071747069.1 MULTISPECIES: hypothetical protein [Bacillus]
2	trg_02368	WP_113734882.1 hypothetical protein [Bacillus sp. SRB_331]
3	trg_0977	WP_113937459.1 hypothetical protein [Bacillus sp. DB-2]
4	trg_01964	WP_113937479.1 hypothetical protein [Bacillus sp. DB-2]
5	trg_01302	WP_026021692.1 hypothetical protein [Bacillus timonensis]
6	trg_0836	WP_123796460.1 hypothetical protein [Bacillus cellulasensis]
7	trg_0417	WP_026558310.1 hypothetical protein [Bacillus sp. NSP2.1]
8	trg_0159	WP_026588207.1 MULTISPECIES: hypothetical protein [Bacillus]
9	trg_01473	WP_018663136.1 hypothetical protein [Bacillus acidiproducens]
10	trg_0715	WP_018664571.1 hypothetical protein [Bacillus acidiproducens]
11	trg_01447	WP_018664980.1 hypothetical protein [Bacillus acidiproducens]
12	trg_02265	WP_018665066.1 hypothetical protein [Bacillus acidiproducens]
13	trg_0709	WP_081483599.1 hypothetical protein [Bacillus sp. JS]
14	trg_03486	WP_018395837.1 hypothetical protein [Bacillus sp. 37MA]
15	trg_04027	WP_081584619.1 transporter [Bacillus bingmayongensis]
16	trg_0802	WP_087958066.1 hypothetical protein [Bacillus bingmayongensis]
17	trg_01405	WP_018764901.1 MULTISPECIES: hypothetical protein [Bacillus]
18	trg_02117	WP_018765566.1 MULTISPECIES: hypothetical protein [Bacillus]
19	trg_01680	WP_081621536.1 cell division protein ZipA [Bacillus sp. 105MF]
20	trg_02778	WP_028411122.1 hypothetical protein [Bacillus sp. 123MFChir2]
21	trg_0375	WP_017754063.1 hypothetical protein [Bacillus oryziterrae]
22	trg_0818	WP_071591158.1 hypothetical protein [Bacillus oryziterrae]
23	trg_0665	WP_066387870.1 hypothetical protein [Bacillus mesonae]
24	trg_0431	WP_066391630.1 hypothetical protein [Bacillus mesonae]
25	trg_01657	WP_066391796.1 hypothetical protein [Bacillus mesonae]
26	trg_03932	WP_066393737.1 hypothetical protein [Bacillus mesonae]
27	trg_03053	WP_084798031.1 hypothetical protein [Bacillus mesonae]
28	trg_0822	WP_006636477.1 hypothetical protein [Bacillus sonorensis]
28	trg_0822	WP_006636477.1 hypothetical protein [Bacillus sonorensis]
29	trg_0572	WP_006638137.1 hypothetical protein [Bacillus sonorensis]
30	trg_0348	WP_006639230.1 hypothetical protein [Bacillus sonorensis]
30	trg_0348	WP_006639230.1 hypothetical protein [Bacillus sonorensis]
31	trg_0950	WP_087962491.1 hypothetical protein [Bacillus sonorensis]
31	trg_0950	WP_087962491.1 hypothetical protein [Bacillus sonorensis]
32	trg_0242	WP_118310510.1 hypothetical protein [Bacillus sonorensis]
33	trg_01503	WP_026585903.1 MULTISPECIES: hypothetical protein [Bacillus]
34	trg_0554	WP_026586428.1 MULTISPECIES: hypothetical protein [Bacillus]
35	trg_01288	WP_077736018.1 hypothetical protein [Bacillus sonorensis]
36	trg_01540	ETB69285.1 hypothetical protein A943_21325 [Bacillus sp. CPSM8]
37	trg_0515	ETB69648.1 hypothetical protein A943_19665 [Bacillus sp. CPSM8]
38	trg_0355	ETB70570.1 hypothetical protein A943_14230 [Bacillus sp. CPSM8]
39	trg_01378	ETB71138.1 hypothetical protein A943_11450 [Bacillus sp. CPSM8]
40	trg_0707	ETB71140.1 hypothetical protein A943_11495 [Bacillus sp. CPSM8]
41	trg_01451	ETB71214.1 hypothetical protein A943_10855 [Bacillus sp. CPSM8]
42	trg_03846	ETB71767.1 hypothetical protein A943_07650 [Bacillus sp. CPSM8]
43	trg_01904	ETB71818.1 hypothetical protein A943_09560 [Bacillus sp. CPSM8]
44	trg_04144	ETB71820.1 hypothetical protein A943_09670 [Bacillus sp. CPSM8]
45	trg_0323	ETB72236.1 hypothetical protein A943_05475 [Bacillus sp. CPSM8]
46	trg_01626	ETB73240.1 hypothetical protein A943_01330 [Bacillus sp. CPSM8]
47	trg_01632	WP_028395688.1 hypothetical protein [Bacillus sp. FJAT-14578]
48	trg_0530	WP_028395861.1 hypothetical protein [Bacillus sp. FJAT-14578]
49	trg_03986	WP_028397044.1 hypothetical protein [Bacillus sp. FJAT-14578]
50	trg_0942	WP_028397218.1 hypothetical protein [Bacillus sp. FJAT-14578]
51	trg_02246	WP_034329849.1 hypothetical protein [Bacillus sp. FJAT-14578]
52	trg_01460	WP_078410220.1 hypothetical protein [Bacillus abyssalis]
53	trg_0426	WP_078410627.1 hypothetical protein [Bacillus abyssalis]
54	trg_03702	WP_042348656.1 hypothetical protein [Bacillus massiliogorillae]
55	trg_03992	WP_042349460.1 hypothetical protein [Bacillus massiliogorillae]
56	trg_0157	WP_052343574.1 hypothetical protein [Bacillus massiliogorillae]
57	trg_036	CDE08899.1 unknown [Bacillus sp. CAG:988]
58	trg_01299	WP_028408405.1 MULTISPECIES: hypothetical protein [Bacillus]
59	trg_01178	WP_028410334.1 hypothetical protein [Bacillus sp. 171095_106]
60	trg_0454	WP_019152690.1 hypothetical protein [Bacillus massiliosenegalensis]
61	trg_029	WP_027320573.1 hypothetical protein [Bacillus sp. URHB0009]
62	trg_01699	WP_027321083.1 hypothetical protein [Bacillus sp. URHB0009]
63	trg_01721	WP_027321624.1 hypothetical protein [Bacillus sp. URHB0009]
64	trg_03198	WP_027321654.1 hypothetical protein [Bacillus sp. URHB0009]
65	trg_01087	WP_027322333.1 hypothetical protein [Bacillus sp. URHB0009]
66	trg_01544	WP_027322976.1 hypothetical protein [Bacillus sp. URHB0009]
67	trg_0708	WP_081679996.1 hypothetical protein [Bacillus sp. URHB0009]
68	trg_01182	WP_102263734.1 hypothetical protein [Bacillus jeotgali]
69	trg_01146	WP_102263854.1 hypothetical protein [Bacillus jeotgali]
70	trg_01220	WP_102264185.1 hypothetical protein [Bacillus jeotgali]
71	trg_0364	WP_102265131.1 hypothetical protein [Bacillus jeotgali]
72	trg_0923	WP_006929392.1 MULTISPECIES: hypothetical protein [Bacillus]
73	trg_01144	WP_033691668.1 hypothetical protein [Bacillus sp. GeD10]
74	trg_04129	WP_071732522.1 MULTISPECIES: NADH dehydrogenase [Bacillus]
75	trg_02659	WP_081631268.1 MULTISPECIES: hypothetical protein [Bacillus]
76	trg_0672	WP_026572526.1 hypothetical protein [Bacillus sp. UNC438CL73TsuS30]
77	trg_0269	WP_026575398.1 hypothetical protein [Bacillus sp. UNC438CL73TsuS30]
78	trg_04040	WP_043932145.1 hypothetical protein [Bacillus sp. EB01]
79	trg_01293	WP_043932733.1 hypothetical protein [Bacillus sp. EB01]
80	trg_04088	WP_043933371.1 hypothetical protein [Bacillus sp. EB01]
81	trg_04377	WP_042461478.1 hypothetical protein [Bacillus dielmoensis]
82	trg_01213	WP_042462692.1 hypothetical protein [Bacillus dielmoensis]
83	trg_0345	WP_061803740.1 hypothetical protein [Bacillus endophyticus]
83	trg_0345	WP_061803740.1 hypothetical protein [Bacillus endophyticus]
83	trg_0345	WP_061803740.1 hypothetical protein [Bacillus endophyticus]
83	trg_0345	WP_061803740.1 hypothetical protein [Bacillus endophyticus]
83	trg_0345	WP_061803740.1 hypothetical protein [Bacillus endophyticus]
83	trg_0345	WP_061803740.1 hypothetical protein [Bacillus endophyticus]
84	trg_01217	WP_113750968.1 hypothetical protein [Bacillus endophyticus]
85	trg_01261	WP_113752634.1 hypothetical protein [Bacillus endophyticus]
86	trg_0999	WP_061804602.1 hypothetical protein [Bacillus endophyticus]
87	trg_01184	WP_113713608.1 hypothetical protein [Bacillus endophyticus]
88	trg_01201	WP_113714252.1 hypothetical protein [Bacillus endophyticus]
89	trg_01117	WP_113715604.1 hypothetical protein [Bacillus endophyticus]
90	trg_04455	WP_111924239.1 hypothetical protein [Bacillus endophyticus]
90	trg_04455	WP_111924239.1 hypothetical protein [Bacillus endophyticus]
91	trg_03983	WP_053430455.1 hypothetical protein [Bacillus okuhidensis]
92	trg_01091	WP_053431111.1 hypothetical protein [Bacillus okuhidensis]
93	trg_0717	WP_032679953.1 MULTISPECIES: hypothetical protein [Bacillus]
94	trg_01099	WP_085187707.1 hypothetical protein [Bacillus sp. CC120222-01]
95	trg_070	WP_081832193.1 hypothetical protein [Bacillus sp. UNC125MFCrub1.1]
96	trg_0916	WP_065980894.1 spore coat protein [Bacillus amyloliquefaciens]
97	trg_0621	WP_076983245.1 hypothetical protein [Bacillus amyloliquefaciens]
98	trg_01554	WP_076983077.1 hypothetical protein [Bacillus amyloliquefaciens]
99	trg_01082	WP_041481797.1 MULTISPECIES: hypothetical protein [Bacillus amyloliquefaciens group]
100	trg_01052	WP_007609920.1 MULTISPECIES: hypothetical protein [Bacillus]
101	trg_0827	WP_109566767.1 spore coat protein [Bacillus amyloliquefaciens]
102	trg_01008	WP_063095911.1 hypothetical protein [Bacillus amyloliquefaciens]
103	trg_02566	WP_114354893.1 cobalt-zinc-cadmium resistance protein [Bacillus amyloliquefaciens]
104	trg_02621	WP_088612290.1 hypothetical protein [Bacillus amyloliquefaciens]
105	trg_01344	WP_088612358.1 hypothetical protein [Bacillus amyloliquefaciens]
106	trg_01415	WP_125123299.1 hypothetical protein [Bacillus amyloliquefaciens]
107	trg_0371	WP_058905927.1 hypothetical protein [Bacillus amyloliquefaciens]
108	trg_0379	WP_061581495.1 hypothetical protein [Bacillus amyloliquefaciens]
109	trg_01552	WP_115996197.1 spore coat protein [Bacillus amyloliquefaciens]
110	trg_0749	WP_000041715.1 hypothetical protein [Bacillus anthracis]
110	trg_0749	WP_000041715.1 hypothetical protein [Bacillus anthracis]
110	trg_0749	WP_000041715.1 hypothetical protein [Bacillus anthracis]
110	trg_0749	WP_000041715.1 hypothetical protein [Bacillus anthracis]
110	trg_0749	WP_000041715.1 hypothetical protein [Bacillus anthracis]
110	trg_0749	WP_000041715.1 hypothetical protein [Bacillus anthracis]
110	trg_0749	WP_000041715.1 hypothetical protein [Bacillus anthracis]
110	trg_0749	WP_000041715.1 hypothetical protein [Bacillus anthracis]
110	trg_0749	WP_000041715.1 hypothetical protein [Bacillus anthracis]
110	trg_0749	WP_000041715.1 hypothetical protein [Bacillus anthracis]
110	trg_0749	WP_000041715.1 hypothetical protein [Bacillus anthracis]
110	trg_0749	WP_000041715.1 hypothetical protein [Bacillus anthracis]
110	trg_0749	WP_000041715.1 hypothetical protein [Bacillus anthracis]
110	trg_0749	AIM11423.1 hypothetical protein BAHan_2319 [Bacillus anthracis]
110	trg_0749	WP_000041715.1 hypothetical protein [Bacillus anthracis]
110	trg_0749	WP_000041715.1 hypothetical protein [Bacillus anthracis]
110	trg_0749	WP_000041715.1 hypothetical protein [Bacillus anthracis]
110	trg_0749	WP_000041715.1 hypothetical protein [Bacillus anthracis]
110	trg_0749	WP_000041715.1 hypothetical protein [Bacillus anthracis]
110	trg_0749	WP_000041715.1 hypothetical protein [Bacillus anthracis]
110	trg_0749	WP_000041715.1 hypothetical protein [Bacillus anthracis]
110	trg_0749	WP_000041715.1 hypothetical protein [Bacillus anthracis]
110	trg_0749	WP_000041715.1 hypothetical protein [Bacillus anthracis]
110	trg_0749	WP_000041715.1 hypothetical protein [Bacillus anthracis]
110	trg_0749	WP_000041715.1 hypothetical protein [Bacillus anthracis]
110	trg_0749	WP_000041715.1 hypothetical protein [Bacillus anthracis]
110	trg_0749	WP_000041715.1 hypothetical protein [Bacillus anthracis]
110	trg_0749	WP_000041715.1 hypothetical protein [Bacillus anthracis]
110	trg_0749	WP_000041715.1 hypothetical protein [Bacillus anthracis]
110	trg_0749	WP_000041715.1 hypothetical protein [Bacillus anthracis]
110	trg_0749	WP_000041715.1 hypothetical protein [Bacillus anthracis]
110	trg_0749	WP_000041715.1 hypothetical protein [Bacillus anthracis]
110	trg_0749	WP_000041715.1 hypothetical protein [Bacillus anthracis]
110	trg_0749	WP_000041715.1 hypothetical protein [Bacillus anthracis]
110	trg_0749	WP_000041715.1 hypothetical protein [Bacillus anthracis]
110	trg_0749	WP_000041715.1 hypothetical protein [Bacillus anthracis]
110	trg_0749	WP_000041715.1 hypothetical protein [Bacillus anthracis]
110	trg_0749	WP_000041715.1 hypothetical protein [Bacillus anthracis]
110	trg_0749	WP_000041715.1 hypothetical protein [Bacillus anthracis]
110	trg_0749	WP_000041715.1 hypothetical protein [Bacillus anthracis]
110	trg_0749	WP_000041715.1 hypothetical protein [Bacillus anthracis]
110	trg_0749	AIM06000.1 hypothetical protein BACvac02_2272 [Bacillus anthracis]
110	trg_0749	WP_000041715.1 hypothetical protein [Bacillus anthracis]
110	trg_0749	WP_000041715.1 hypothetical protein [Bacillus anthracis]
110	trg_0749	WP_000041715.1 hypothetical protein [Bacillus anthracis]
110	trg_0749	WP_000041715.1 hypothetical protein [Bacillus anthracis]
110	trg_0749	WP_000041715.1 hypothetical protein [Bacillus anthracis]
110	trg_0749	WP_000041715.1 hypothetical protein [Bacillus anthracis]
110	trg_0749	WP_000041715.1 hypothetical protein [Bacillus anthracis]
110	trg_0749	WP_000041715.1 hypothetical protein [Bacillus anthracis]
110	trg_0749	WP_000041715.1 hypothetical protein [Bacillus anthracis]
110	trg_0749	WP_000041715.1 hypothetical protein [Bacillus anthracis]
110	trg_0749	WP_000041715.1 hypothetical protein [Bacillus anthracis]
110	trg_0749	WP_000041715.1 hypothetical protein [Bacillus anthracis]
110	trg_0749	WP_000041715.1 hypothetical protein [Bacillus anthracis]
110	trg_0749	WP_000041715.1 hypothetical protein [Bacillus anthracis]
110	trg_0749	WP_000041715.1 hypothetical protein [Bacillus anthracis]
110	trg_0749	WP_000041715.1 hypothetical protein [Bacillus anthracis]
110	trg_0749	WP_000041715.1 hypothetical protein [Bacillus anthracis]
110	trg_0749	WP_000041715.1 hypothetical protein [Bacillus anthracis]
110	trg_0749	WP_000041715.1 hypothetical protein [Bacillus anthracis]
110	trg_0749	WP_000041715.1 hypothetical protein [Bacillus anthracis]
110	trg_0749	WP_000041715.1 hypothetical protein [Bacillus anthracis]
110	trg_0749	WP_000041715.1 hypothetical protein [Bacillus anthracis]
110	trg_0749	WP_000041715.1 hypothetical protein [Bacillus anthracis]
110	trg_0749	WP_000041715.1 hypothetical protein [Bacillus anthracis]
110	trg_0749	WP_000041715.1 hypothetical protein [Bacillus anthracis]
110	trg_0749	WP_000041715.1 hypothetical protein [Bacillus anthracis]
110	trg_0749	WP_000041715.1 hypothetical protein [Bacillus anthracis]
110	trg_0749	WP_000041715.1 hypothetical protein [Bacillus anthracis]
110	trg_0749	WP_000041715.1 hypothetical protein [Bacillus anthracis]
110	trg_0749	WP_000041715.1 hypothetical protein [Bacillus anthracis]
110	trg_0749	WP_000041715.1 hypothetical protein [Bacillus anthracis]
110	trg_0749	WP_000041715.1 hypothetical protein [Bacillus anthracis]
110	trg_0749	WP_000041715.1 hypothetical protein [Bacillus anthracis]
110	trg_0749	WP_000041715.1 hypothetical protein [Bacillus anthracis]
110	trg_0749	WP_000041715.1 hypothetical protein [Bacillus anthracis]
110	trg_0749	WP_000041715.1 hypothetical protein [Bacillus anthracis]
110	trg_0749	WP_000041715.1 hypothetical protein [Bacillus anthracis]
110	trg_0749	WP_000041715.1 hypothetical protein [Bacillus anthracis]
110	trg_0749	WP_000041715.1 hypothetical protein [Bacillus anthracis]
110	trg_0749	NP_844554.1 hypothetical protein BA_2157 [Bacillus anthracis str. Ames]
110	trg_0749	WP_000041715.1 hypothetical protein [Bacillus anthracis]
110	trg_0749	WP_000041715.1 hypothetical protein [Bacillus anthracis]
110	trg_0749	WP_000041715.1 hypothetical protein [Bacillus anthracis]
110	trg_0749	WP_000041715.1 hypothetical protein [Bacillus anthracis]
110	trg_0749	WP_000041715.1 hypothetical protein [Bacillus anthracis]
110	trg_0749	WP_000041715.1 hypothetical protein [Bacillus anthracis]
110	trg_0749	WP_000041715.1 hypothetical protein [Bacillus anthracis]
110	trg_0749	WP_000041715.1 hypothetical protein [Bacillus anthracis]
110	trg_0749	WP_000041715.1 hypothetical protein [Bacillus anthracis]
110	trg_0749	WP_000041715.1 hypothetical protein [Bacillus anthracis]
110	trg_0749	WP_000041715.1 hypothetical protein [Bacillus anthracis]
110	trg_0749	WP_000041715.1 hypothetical protein [Bacillus anthracis]
110	trg_0749	WP_000041715.1 hypothetical protein [Bacillus anthracis]
110	trg_0749	WP_000041715.1 hypothetical protein [Bacillus anthracis]
110	trg_0749	WP_000041715.1 hypothetical protein [Bacillus anthracis]
110	trg_0749	WP_000041715.1 hypothetical protein [Bacillus anthracis]
110	trg_0749	WP_000041715.1 hypothetical protein [Bacillus anthracis]
110	trg_0749	WP_000041715.1 hypothetical protein [Bacillus anthracis]
110	trg_0749	WP_000041715.1 hypothetical protein [Bacillus anthracis]
110	trg_0749	WP_000041715.1 hypothetical protein [Bacillus anthracis]
110	trg_0749	WP_000041715.1 hypothetical protein [Bacillus anthracis]
111	trg_02239	WP_000143837.1 hypothetical protein [Bacillus anthracis]
111	trg_02239	WP_000143837.1 hypothetical protein [Bacillus anthracis]
111	trg_02239	WP_000143837.1 hypothetical protein [Bacillus anthracis]
111	trg_02239	WP_000143837.1 hypothetical protein [Bacillus anthracis]
111	trg_02239	WP_000143837.1 hypothetical protein [Bacillus anthracis]
111	trg_02239	WP_000143837.1 hypothetical protein [Bacillus anthracis]
111	trg_02239	WP_000143837.1 hypothetical protein [Bacillus anthracis]
111	trg_02239	WP_000143837.1 hypothetical protein [Bacillus anthracis]
111	trg_02239	WP_000143837.1 hypothetical protein [Bacillus anthracis]
111	trg_02239	WP_000143837.1 hypothetical protein [Bacillus anthracis]
111	trg_02239	WP_000143837.1 hypothetical protein [Bacillus anthracis]
111	trg_02239	WP_000143837.1 hypothetical protein [Bacillus anthracis]
111	trg_02239	WP_000143837.1 hypothetical protein [Bacillus anthracis]
111	trg_02239	WP_000143837.1 hypothetical protein [Bacillus anthracis]
111	trg_02239	WP_000143837.1 hypothetical protein [Bacillus anthracis]
111	trg_02239	WP_000143837.1 hypothetical protein [Bacillus anthracis]
111	trg_02239	WP_000143837.1 hypothetical protein [Bacillus anthracis]
111	trg_02239	WP_000143837.1 hypothetical protein [Bacillus anthracis]
111	trg_02239	WP_000143837.1 hypothetical protein [Bacillus anthracis]
111	trg_02239	WP_000143837.1 hypothetical protein [Bacillus anthracis]
111	trg_02239	WP_000143837.1 hypothetical protein [Bacillus anthracis]
111	trg_02239	WP_000143837.1 hypothetical protein [Bacillus anthracis]
111	trg_02239	WP_000143837.1 hypothetical protein [Bacillus anthracis]
111	trg_02239	WP_000143837.1 hypothetical protein [Bacillus anthracis]
111	trg_02239	WP_000143837.1 hypothetical protein [Bacillus anthracis]
111	trg_02239	WP_000143837.1 hypothetical protein [Bacillus anthracis]
111	trg_02239	WP_000143837.1 hypothetical protein [Bacillus anthracis]
111	trg_02239	WP_000143837.1 hypothetical protein [Bacillus anthracis]
111	trg_02239	WP_000143837.1 hypothetical protein [Bacillus anthracis]
111	trg_02239	WP_000143837.1 hypothetical protein [Bacillus anthracis]
111	trg_02239	WP_000143837.1 hypothetical protein [Bacillus anthracis]
111	trg_02239	WP_000143837.1 hypothetical protein [Bacillus anthracis]
111	trg_02239	WP_000143837.1 hypothetical protein [Bacillus anthracis]
111	trg_02239	WP_000143837.1 hypothetical protein [Bacillus anthracis]
111	trg_02239	WP_000143837.1 hypothetical protein [Bacillus anthracis]
111	trg_02239	WP_000143837.1 hypothetical protein [Bacillus anthracis]
111	trg_02239	WP_000143837.1 hypothetical protein [Bacillus anthracis]
111	trg_02239	WP_000143837.1 hypothetical protein [Bacillus anthracis]
111	trg_02239	WP_000143837.1 hypothetical protein [Bacillus anthracis]
111	trg_02239	WP_000143837.1 hypothetical protein [Bacillus anthracis]
111	trg_02239	WP_000143837.1 hypothetical protein [Bacillus anthracis]
111	trg_02239	WP_000143837.1 hypothetical protein [Bacillus anthracis]
111	trg_02239	WP_000143837.1 hypothetical protein [Bacillus anthracis]
111	trg_02239	WP_000143837.1 hypothetical protein [Bacillus anthracis]
111	trg_02239	WP_000143837.1 hypothetical protein [Bacillus anthracis]
111	trg_02239	WP_000143837.1 hypothetical protein [Bacillus anthracis]
111	trg_02239	WP_000143837.1 hypothetical protein [Bacillus anthracis]
111	trg_02239	WP_000143837.1 hypothetical protein [Bacillus anthracis]
111	trg_02239	WP_000143837.1 hypothetical protein [Bacillus anthracis]
111	trg_02239	WP_000143837.1 hypothetical protein [Bacillus anthracis]
111	trg_02239	WP_000143837.1 hypothetical protein [Bacillus anthracis]
111	trg_02239	WP_000143837.1 hypothetical protein [Bacillus anthracis]
111	trg_02239	WP_000143837.1 hypothetical protein [Bacillus anthracis]
111	trg_02239	WP_000143837.1 hypothetical protein [Bacillus anthracis]
111	trg_02239	WP_000143837.1 hypothetical protein [Bacillus anthracis]
111	trg_02239	WP_000143837.1 hypothetical protein [Bacillus anthracis]
111	trg_02239	WP_000143837.1 hypothetical protein [Bacillus anthracis]
111	trg_02239	WP_000143837.1 hypothetical protein [Bacillus anthracis]
111	trg_02239	WP_000143837.1 hypothetical protein [Bacillus anthracis]
111	trg_02239	WP_000143837.1 hypothetical protein [Bacillus anthracis]
111	trg_02239	WP_000143837.1 hypothetical protein [Bacillus anthracis]
111	trg_02239	WP_000143837.1 hypothetical protein [Bacillus anthracis]
111	trg_02239	WP_000143837.1 hypothetical protein [Bacillus anthracis]
111	trg_02239	WP_000143837.1 hypothetical protein [Bacillus anthracis]
111	trg_02239	WP_000143837.1 hypothetical protein [Bacillus anthracis]
111	trg_02239	WP_000143837.1 hypothetical protein [Bacillus anthracis]
111	trg_02239	WP_000143837.1 hypothetical protein [Bacillus anthracis]
111	trg_02239	WP_000143837.1 hypothetical protein [Bacillus anthracis]
111	trg_02239	WP_000143837.1 hypothetical protein [Bacillus anthracis]
111	trg_02239	WP_000143837.1 hypothetical protein [Bacillus anthracis]
111	trg_02239	WP_000143837.1 hypothetical protein [Bacillus anthracis]
111	trg_02239	WP_000143837.1 hypothetical protein [Bacillus anthracis]
111	trg_02239	WP_000143837.1 hypothetical protein [Bacillus anthracis]
111	trg_02239	WP_000143837.1 hypothetical protein [Bacillus anthracis]
111	trg_02239	WP_000143837.1 hypothetical protein [Bacillus anthracis]
111	trg_02239	WP_000143837.1 hypothetical protein [Bacillus anthracis]
111	trg_02239	WP_000143837.1 hypothetical protein [Bacillus anthracis]
111	trg_02239	WP_000143837.1 hypothetical protein [Bacillus anthracis]
111	trg_02239	WP_000143837.1 hypothetical protein [Bacillus anthracis]
111	trg_02239	WP_000143837.1 hypothetical protein [Bacillus anthracis]
111	trg_02239	WP_000143837.1 hypothetical protein [Bacillus anthracis]
111	trg_02239	WP_000143837.1 hypothetical protein [Bacillus anthracis]
111	trg_02239	WP_000143837.1 hypothetical protein [Bacillus anthracis]
111	trg_02239	WP_000143837.1 hypothetical protein [Bacillus anthracis]
111	trg_02239	WP_000143837.1 hypothetical protein [Bacillus anthracis]
111	trg_02239	WP_000143837.1 hypothetical protein [Bacillus anthracis]
111	trg_02239	WP_000143837.1 hypothetical protein [Bacillus anthracis]
111	trg_02239	WP_000143837.1 hypothetical protein [Bacillus anthracis]
111	trg_02239	WP_000143837.1 hypothetical protein [Bacillus anthracis]
111	trg_02239	WP_000143837.1 hypothetical protein [Bacillus anthracis]
111	trg_02239	WP_000143837.1 hypothetical protein [Bacillus anthracis]
111	trg_02239	WP_000143837.1 hypothetical protein [Bacillus anthracis]
111	trg_02239	WP_000143837.1 hypothetical protein [Bacillus anthracis]
111	trg_02239	WP_000143837.1 hypothetical protein [Bacillus anthracis]
111	trg_02239	WP_000143837.1 hypothetical protein [Bacillus anthracis]
111	trg_02239	WP_000143837.1 hypothetical protein [Bacillus anthracis]
111	trg_02239	WP_000143837.1 hypothetical protein [Bacillus anthracis]
111	trg_02239	WP_000143837.1 hypothetical protein [Bacillus anthracis]
112	trg_01221	WP_000289398.1 hypothetical protein [Bacillus anthracis]
112	trg_01221	WP_000289398.1 hypothetical protein [Bacillus anthracis]
112	trg_01221	WP_000289398.1 hypothetical protein [Bacillus anthracis]
112	trg_01221	WP_000289398.1 hypothetical protein [Bacillus anthracis]
112	trg_01221	WP_000289398.1 hypothetical protein [Bacillus anthracis]
112	trg_01221	WP_000289398.1 hypothetical protein [Bacillus anthracis]
112	trg_01221	WP_000289398.1 hypothetical protein [Bacillus anthracis]
112	trg_01221	WP_000289398.1 hypothetical protein [Bacillus anthracis]
112	trg_01221	WP_000289398.1 hypothetical protein [Bacillus anthracis]
112	trg_01221	WP_000289398.1 hypothetical protein [Bacillus anthracis]
112	trg_01221	WP_000289398.1 hypothetical protein [Bacillus anthracis]
112	trg_01221	WP_000289398.1 hypothetical protein [Bacillus anthracis]
112	trg_01221	WP_000289398.1 hypothetical protein [Bacillus anthracis]
112	trg_01221	AIM11122.1 hypothetical protein BAHan_1993 [Bacillus anthracis]
112	trg_01221	WP_000289398.1 hypothetical protein [Bacillus anthracis]
112	trg_01221	WP_000289398.1 hypothetical protein [Bacillus anthracis]
112	trg_01221	WP_000289398.1 hypothetical protein [Bacillus anthracis]
112	trg_01221	WP_000289398.1 hypothetical protein [Bacillus anthracis]
112	trg_01221	WP_000289398.1 hypothetical protein [Bacillus anthracis]
112	trg_01221	WP_000289398.1 hypothetical protein [Bacillus anthracis]
112	trg_01221	WP_000289398.1 hypothetical protein [Bacillus anthracis]
112	trg_01221	WP_000289398.1 hypothetical protein [Bacillus anthracis]
112	trg_01221	WP_000289398.1 hypothetical protein [Bacillus anthracis]
112	trg_01221	WP_000289398.1 hypothetical protein [Bacillus anthracis]
112	trg_01221	WP_000289398.1 hypothetical protein [Bacillus anthracis]
112	trg_01221	WP_000289398.1 hypothetical protein [Bacillus anthracis]
112	trg_01221	WP_000289398.1 hypothetical protein [Bacillus anthracis]
112	trg_01221	WP_000289398.1 hypothetical protein [Bacillus anthracis]
112	trg_01221	WP_000289398.1 hypothetical protein [Bacillus anthracis]
112	trg_01221	WP_000289398.1 hypothetical protein [Bacillus anthracis]
112	trg_01221	WP_000289398.1 hypothetical protein [Bacillus anthracis]
112	trg_01221	WP_000289398.1 hypothetical protein [Bacillus anthracis]
112	trg_01221	WP_000289398.1 hypothetical protein [Bacillus anthracis]
112	trg_01221	WP_000289398.1 hypothetical protein [Bacillus anthracis]
112	trg_01221	WP_000289398.1 hypothetical protein [Bacillus anthracis]
112	trg_01221	WP_000289398.1 hypothetical protein [Bacillus anthracis]
112	trg_01221	WP_000289398.1 hypothetical protein [Bacillus anthracis]
112	trg_01221	WP_000289398.1 hypothetical protein [Bacillus anthracis]
112	trg_01221	WP_000289398.1 hypothetical protein [Bacillus anthracis]
112	trg_01221	WP_000289398.1 hypothetical protein [Bacillus anthracis]
112	trg_01221	WP_000289398.1 hypothetical protein [Bacillus anthracis]
112	trg_01221	AIM05701.1 hypothetical protein BACvac02_1949 [Bacillus anthracis]
112	trg_01221	WP_000289398.1 hypothetical protein [Bacillus anthracis]
112	trg_01221	WP_000289398.1 hypothetical protein [Bacillus anthracis]
112	trg_01221	WP_000289398.1 hypothetical protein [Bacillus anthracis]
112	trg_01221	WP_000289398.1 hypothetical protein [Bacillus anthracis]
112	trg_01221	WP_000289398.1 hypothetical protein [Bacillus anthracis]
112	trg_01221	WP_000289398.1 hypothetical protein [Bacillus anthracis]
112	trg_01221	WP_000289398.1 hypothetical protein [Bacillus anthracis]
112	trg_01221	WP_000289398.1 hypothetical protein [Bacillus anthracis]
112	trg_01221	WP_000289398.1 hypothetical protein [Bacillus anthracis]
112	trg_01221	WP_000289398.1 hypothetical protein [Bacillus anthracis]
112	trg_01221	WP_000289398.1 hypothetical protein [Bacillus anthracis]
112	trg_01221	WP_000289398.1 hypothetical protein [Bacillus anthracis]
112	trg_01221	WP_000289398.1 hypothetical protein [Bacillus anthracis]
112	trg_01221	WP_000289398.1 hypothetical protein [Bacillus anthracis]
112	trg_01221	WP_000289398.1 hypothetical protein [Bacillus anthracis]
112	trg_01221	WP_000289398.1 hypothetical protein [Bacillus anthracis]
112	trg_01221	WP_000289398.1 hypothetical protein [Bacillus anthracis]
112	trg_01221	WP_000289398.1 hypothetical protein [Bacillus anthracis]
112	trg_01221	WP_000289398.1 hypothetical protein [Bacillus anthracis]
112	trg_01221	WP_000289398.1 hypothetical protein [Bacillus anthracis]
112	trg_01221	WP_000289398.1 hypothetical protein [Bacillus anthracis]
112	trg_01221	WP_000289398.1 hypothetical protein [Bacillus anthracis]
112	trg_01221	WP_000289398.1 hypothetical protein [Bacillus anthracis]
112	trg_01221	WP_000289398.1 hypothetical protein [Bacillus anthracis]
112	trg_01221	WP_000289398.1 hypothetical protein [Bacillus anthracis]
112	trg_01221	WP_000289398.1 hypothetical protein [Bacillus anthracis]
112	trg_01221	WP_000289398.1 hypothetical protein [Bacillus anthracis]
112	trg_01221	WP_000289398.1 hypothetical protein [Bacillus anthracis]
112	trg_01221	WP_000289398.1 hypothetical protein [Bacillus anthracis]
112	trg_01221	WP_000289398.1 hypothetical protein [Bacillus anthracis]
112	trg_01221	WP_000289398.1 hypothetical protein [Bacillus anthracis]
112	trg_01221	WP_000289398.1 hypothetical protein [Bacillus anthracis]
112	trg_01221	WP_000289398.1 hypothetical protein [Bacillus anthracis]
112	trg_01221	WP_000289398.1 hypothetical protein [Bacillus anthracis]
112	trg_01221	WP_000289398.1 hypothetical protein [Bacillus anthracis]
112	trg_01221	WP_000289398.1 hypothetical protein [Bacillus anthracis]
112	trg_01221	WP_000289398.1 hypothetical protein [Bacillus anthracis]
112	trg_01221	WP_000289398.1 hypothetical protein [Bacillus anthracis]
112	trg_01221	WP_000289398.1 hypothetical protein [Bacillus anthracis]
112	trg_01221	NP_844258.1 hypothetical protein BA_1839 [Bacillus anthracis str. Ames]
112	trg_01221	WP_000289398.1 hypothetical protein [Bacillus anthracis]
112	trg_01221	WP_000289398.1 hypothetical protein [Bacillus anthracis]
112	trg_01221	WP_000289398.1 hypothetical protein [Bacillus anthracis]
112	trg_01221	WP_000289398.1 hypothetical protein [Bacillus anthracis]
112	trg_01221	WP_000289398.1 hypothetical protein [Bacillus anthracis]
112	trg_01221	WP_000289398.1 hypothetical protein [Bacillus anthracis]
112	trg_01221	WP_000289398.1 hypothetical protein [Bacillus anthracis]
112	trg_01221	WP_000289398.1 hypothetical protein [Bacillus anthracis]
112	trg_01221	WP_000289398.1 hypothetical protein [Bacillus anthracis]
112	trg_01221	WP_000289398.1 hypothetical protein [Bacillus anthracis]
112	trg_01221	WP_000289398.1 hypothetical protein [Bacillus anthracis]
112	trg_01221	WP_000289398.1 hypothetical protein [Bacillus anthracis]
112	trg_01221	WP_000289398.1 hypothetical protein [Bacillus anthracis]
112	trg_01221	WP_000289398.1 hypothetical protein [Bacillus anthracis]
112	trg_01221	WP_000289398.1 hypothetical protein [Bacillus anthracis]
112	trg_01221	WP_000289398.1 hypothetical protein [Bacillus anthracis]
112	trg_01221	WP_000289398.1 hypothetical protein [Bacillus anthracis]
112	trg_01221	WP_000289398.1 hypothetical protein [Bacillus anthracis]
112	trg_01221	WP_000289398.1 hypothetical protein [Bacillus anthracis]
112	trg_01221	WP_000289398.1 hypothetical protein [Bacillus anthracis]
112	trg_01221	WP_000289398.1 hypothetical protein [Bacillus anthracis]
113	trg_02366	WP_000742540.1 MULTISPECIES: hypothetical protein [Bacillus]
113	trg_02366	WP_000742540.1 MULTISPECIES: hypothetical protein [Bacillus]
113	trg_02366	WP_000742540.1 MULTISPECIES: hypothetical protein [Bacillus]
113	trg_02366	WP_000742540.1 MULTISPECIES: hypothetical protein [Bacillus]
113	trg_02366	WP_000742540.1 MULTISPECIES: hypothetical protein [Bacillus]
113	trg_02366	WP_000742540.1 MULTISPECIES: hypothetical protein [Bacillus]
113	trg_02366	WP_000742540.1 MULTISPECIES: hypothetical protein [Bacillus]
113	trg_02366	WP_000742540.1 MULTISPECIES: hypothetical protein [Bacillus]
113	trg_02366	WP_000742540.1 MULTISPECIES: hypothetical protein [Bacillus]
113	trg_02366	WP_000742540.1 MULTISPECIES: hypothetical protein [Bacillus]
113	trg_02366	WP_000742540.1 MULTISPECIES: hypothetical protein [Bacillus]
113	trg_02366	WP_000742540.1 MULTISPECIES: hypothetical protein [Bacillus]
113	trg_02366	WP_000742540.1 MULTISPECIES: hypothetical protein [Bacillus]
113	trg_02366	WP_000742540.1 MULTISPECIES: hypothetical protein [Bacillus]
113	trg_02366	WP_000742540.1 MULTISPECIES: hypothetical protein [Bacillus]
113	trg_02366	WP_000742540.1 MULTISPECIES: hypothetical protein [Bacillus]
113	trg_02366	WP_000742540.1 MULTISPECIES: hypothetical protein [Bacillus]
113	trg_02366	WP_000742540.1 MULTISPECIES: hypothetical protein [Bacillus]
113	trg_02366	AIM13399.1 hypothetical protein BAHan_4445 [Bacillus anthracis]
113	trg_02366	WP_000742540.1 MULTISPECIES: hypothetical protein [Bacillus]
113	trg_02366	WP_000742540.1 MULTISPECIES: hypothetical protein [Bacillus]
113	trg_02366	WP_000742540.1 MULTISPECIES: hypothetical protein [Bacillus]
113	trg_02366	WP_000742540.1 MULTISPECIES: hypothetical protein [Bacillus]
113	trg_02366	WP_000742540.1 MULTISPECIES: hypothetical protein [Bacillus]
113	trg_02366	WP_000742540.1 MULTISPECIES: hypothetical protein [Bacillus]
113	trg_02366	WP_000742540.1 MULTISPECIES: hypothetical protein [Bacillus]
113	trg_02366	WP_000742540.1 MULTISPECIES: hypothetical protein [Bacillus]
113	trg_02366	WP_000742540.1 MULTISPECIES: hypothetical protein [Bacillus]
113	trg_02366	WP_000742540.1 MULTISPECIES: hypothetical protein [Bacillus]
113	trg_02366	WP_000742540.1 MULTISPECIES: hypothetical protein [Bacillus]
113	trg_02366	WP_000742540.1 MULTISPECIES: hypothetical protein [Bacillus]
113	trg_02366	WP_000742540.1 MULTISPECIES: hypothetical protein [Bacillus]
113	trg_02366	WP_000742540.1 MULTISPECIES: hypothetical protein [Bacillus]
113	trg_02366	WP_000742540.1 MULTISPECIES: hypothetical protein [Bacillus]
113	trg_02366	WP_000742540.1 MULTISPECIES: hypothetical protein [Bacillus]
113	trg_02366	WP_000742540.1 MULTISPECIES: hypothetical protein [Bacillus]
113	trg_02366	WP_000742540.1 MULTISPECIES: hypothetical protein [Bacillus]
113	trg_02366	WP_000742540.1 MULTISPECIES: hypothetical protein [Bacillus]
113	trg_02366	WP_000742540.1 MULTISPECIES: hypothetical protein [Bacillus]
113	trg_02366	WP_000742540.1 MULTISPECIES: hypothetical protein [Bacillus]
113	trg_02366	WP_000742540.1 MULTISPECIES: hypothetical protein [Bacillus]
113	trg_02366	WP_000742540.1 MULTISPECIES: hypothetical protein [Bacillus]
113	trg_02366	WP_000742540.1 MULTISPECIES: hypothetical protein [Bacillus]
113	trg_02366	WP_000742540.1 MULTISPECIES: hypothetical protein [Bacillus]
113	trg_02366	WP_000742540.1 MULTISPECIES: hypothetical protein [Bacillus]
113	trg_02366	WP_000742540.1 MULTISPECIES: hypothetical protein [Bacillus]
113	trg_02366	WP_000742540.1 MULTISPECIES: hypothetical protein [Bacillus]
113	trg_02366	WP_000742540.1 MULTISPECIES: hypothetical protein [Bacillus]
113	trg_02366	WP_000742540.1 MULTISPECIES: hypothetical protein [Bacillus]
113	trg_02366	WP_000742540.1 MULTISPECIES: hypothetical protein [Bacillus]
113	trg_02366	WP_000742540.1 MULTISPECIES: hypothetical protein [Bacillus]
113	trg_02366	WP_000742540.1 MULTISPECIES: hypothetical protein [Bacillus]
113	trg_02366	WP_000742540.1 MULTISPECIES: hypothetical protein [Bacillus]
113	trg_02366	WP_000742540.1 MULTISPECIES: hypothetical protein [Bacillus]
113	trg_02366	AIM07923.1 hypothetical protein BACvac02_4339 [Bacillus anthracis]
113	trg_02366	WP_000742540.1 MULTISPECIES: hypothetical protein [Bacillus]
113	trg_02366	WP_000742540.1 MULTISPECIES: hypothetical protein [Bacillus]
113	trg_02366	WP_000742540.1 MULTISPECIES: hypothetical protein [Bacillus]
113	trg_02366	WP_000742540.1 MULTISPECIES: hypothetical protein [Bacillus]
113	trg_02366	WP_000742540.1 MULTISPECIES: hypothetical protein [Bacillus]
113	trg_02366	WP_000742540.1 MULTISPECIES: hypothetical protein [Bacillus]
113	trg_02366	WP_000742540.1 MULTISPECIES: hypothetical protein [Bacillus]
113	trg_02366	WP_000742540.1 MULTISPECIES: hypothetical protein [Bacillus]
113	trg_02366	WP_000742540.1 MULTISPECIES: hypothetical protein [Bacillus]
113	trg_02366	WP_000742540.1 MULTISPECIES: hypothetical protein [Bacillus]
113	trg_02366	WP_000742540.1 MULTISPECIES: hypothetical protein [Bacillus]
113	trg_02366	WP_000742540.1 MULTISPECIES: hypothetical protein [Bacillus]
113	trg_02366	WP_000742540.1 MULTISPECIES: hypothetical protein [Bacillus]
113	trg_02366	WP_000742540.1 MULTISPECIES: hypothetical protein [Bacillus]
113	trg_02366	WP_000742540.1 MULTISPECIES: hypothetical protein [Bacillus]
113	trg_02366	WP_000742540.1 MULTISPECIES: hypothetical protein [Bacillus]
113	trg_02366	WP_000742540.1 MULTISPECIES: hypothetical protein [Bacillus]
113	trg_02366	WP_000742540.1 MULTISPECIES: hypothetical protein [Bacillus]
113	trg_02366	WP_000742540.1 MULTISPECIES: hypothetical protein [Bacillus]
113	trg_02366	WP_000742540.1 MULTISPECIES: hypothetical protein [Bacillus]
113	trg_02366	WP_000742540.1 MULTISPECIES: hypothetical protein [Bacillus]
113	trg_02366	WP_000742540.1 MULTISPECIES: hypothetical protein [Bacillus]
113	trg_02366	WP_000742540.1 MULTISPECIES: hypothetical protein [Bacillus]
113	trg_02366	WP_000742540.1 MULTISPECIES: hypothetical protein [Bacillus]
113	trg_02366	WP_000742540.1 MULTISPECIES: hypothetical protein [Bacillus]
113	trg_02366	WP_000742540.1 MULTISPECIES: hypothetical protein [Bacillus]
113	trg_02366	WP_000742540.1 MULTISPECIES: hypothetical protein [Bacillus]
113	trg_02366	WP_000742540.1 MULTISPECIES: hypothetical protein [Bacillus]
113	trg_02366	WP_000742540.1 MULTISPECIES: hypothetical protein [Bacillus]
113	trg_02366	WP_000742540.1 MULTISPECIES: hypothetical protein [Bacillus]
113	trg_02366	WP_000742540.1 MULTISPECIES: hypothetical protein [Bacillus]
113	trg_02366	WP_000742540.1 MULTISPECIES: hypothetical protein [Bacillus]
113	trg_02366	WP_000742540.1 MULTISPECIES: hypothetical protein [Bacillus]
113	trg_02366	WP_000742540.1 MULTISPECIES: hypothetical protein [Bacillus]
113	trg_02366	WP_000742540.1 MULTISPECIES: hypothetical protein [Bacillus]
113	trg_02366	WP_000742540.1 MULTISPECIES: hypothetical protein [Bacillus]
113	trg_02366	WP_000742540.1 MULTISPECIES: hypothetical protein [Bacillus]
113	trg_02366	WP_000742540.1 MULTISPECIES: hypothetical protein [Bacillus]
113	trg_02366	WP_000742540.1 MULTISPECIES: hypothetical protein [Bacillus]
113	trg_02366	WP_000742540.1 MULTISPECIES: hypothetical protein [Bacillus]
113	trg_02366	WP_000742540.1 MULTISPECIES: hypothetical protein [Bacillus]
113	trg_02366	WP_000742540.1 MULTISPECIES: hypothetical protein [Bacillus]
113	trg_02366	WP_000742540.1 MULTISPECIES: hypothetical protein [Bacillus]
113	trg_02366	WP_000742540.1 MULTISPECIES: hypothetical protein [Bacillus]
113	trg_02366	WP_000742540.1 MULTISPECIES: hypothetical protein [Bacillus]
113	trg_02366	WP_000742540.1 MULTISPECIES: hypothetical protein [Bacillus]
113	trg_02366	WP_000742540.1 MULTISPECIES: hypothetical protein [Bacillus]
113	trg_02366	WP_000742540.1 MULTISPECIES: hypothetical protein [Bacillus]
113	trg_02366	WP_000742540.1 MULTISPECIES: hypothetical protein [Bacillus]
113	trg_02366	WP_000742540.1 MULTISPECIES: hypothetical protein [Bacillus]
113	trg_02366	NP_846456.1 hypothetical protein BA_4221 [Bacillus anthracis str. Ames]
113	trg_02366	WP_000742540.1 MULTISPECIES: hypothetical protein [Bacillus]
113	trg_02366	WP_000742540.1 MULTISPECIES: hypothetical protein [Bacillus]
113	trg_02366	WP_000742540.1 MULTISPECIES: hypothetical protein [Bacillus]
113	trg_02366	WP_000742540.1 MULTISPECIES: hypothetical protein [Bacillus]
113	trg_02366	WP_000742540.1 MULTISPECIES: hypothetical protein [Bacillus]
113	trg_02366	WP_000742540.1 MULTISPECIES: hypothetical protein [Bacillus]
113	trg_02366	WP_000742540.1 MULTISPECIES: hypothetical protein [Bacillus]
113	trg_02366	WP_000742540.1 MULTISPECIES: hypothetical protein [Bacillus]
113	trg_02366	WP_000742540.1 MULTISPECIES: hypothetical protein [Bacillus]
113	trg_02366	WP_000742540.1 MULTISPECIES: hypothetical protein [Bacillus]
113	trg_02366	WP_000742540.1 MULTISPECIES: hypothetical protein [Bacillus]
113	trg_02366	WP_000742540.1 MULTISPECIES: hypothetical protein [Bacillus]
113	trg_02366	WP_000742540.1 MULTISPECIES: hypothetical protein [Bacillus]
113	trg_02366	WP_000742540.1 MULTISPECIES: hypothetical protein [Bacillus]
113	trg_02366	WP_000742540.1 MULTISPECIES: hypothetical protein [Bacillus]
113	trg_02366	WP_000742540.1 MULTISPECIES: hypothetical protein [Bacillus]
113	trg_02366	WP_000742540.1 MULTISPECIES: hypothetical protein [Bacillus]
113	trg_02366	WP_000742540.1 MULTISPECIES: hypothetical protein [Bacillus]
113	trg_02366	WP_000742540.1 MULTISPECIES: hypothetical protein [Bacillus]
113	trg_02366	WP_000742540.1 MULTISPECIES: hypothetical protein [Bacillus]
113	trg_02366	WP_000742540.1 MULTISPECIES: hypothetical protein [Bacillus]
113	trg_02366	WP_000742540.1 MULTISPECIES: hypothetical protein [Bacillus]
113	trg_02366	WP_000742540.1 MULTISPECIES: hypothetical protein [Bacillus]
113	trg_02366	WP_000742540.1 MULTISPECIES: hypothetical protein [Bacillus]
113	trg_02366	WP_000742540.1 MULTISPECIES: hypothetical protein [Bacillus]
114	trg_0272	WP_001990701.1 MULTISPECIES: hypothetical protein [Bacillus]
114	trg_0272	WP_001990701.1 MULTISPECIES: hypothetical protein [Bacillus]
114	trg_0272	WP_001990701.1 MULTISPECIES: hypothetical protein [Bacillus]
114	trg_0272	WP_001990701.1 MULTISPECIES: hypothetical protein [Bacillus]
114	trg_0272	WP_001990701.1 MULTISPECIES: hypothetical protein [Bacillus]
114	trg_0272	WP_001990701.1 MULTISPECIES: hypothetical protein [Bacillus]
114	trg_0272	WP_001990701.1 MULTISPECIES: hypothetical protein [Bacillus]
114	trg_0272	WP_001990701.1 MULTISPECIES: hypothetical protein [Bacillus]
114	trg_0272	WP_001990701.1 MULTISPECIES: hypothetical protein [Bacillus]
114	trg_0272	WP_001990701.1 MULTISPECIES: hypothetical protein [Bacillus]
114	trg_0272	WP_001990701.1 MULTISPECIES: hypothetical protein [Bacillus]
114	trg_0272	WP_001990701.1 MULTISPECIES: hypothetical protein [Bacillus]
114	trg_0272	WP_001990701.1 MULTISPECIES: hypothetical protein [Bacillus]
114	trg_0272	WP_001990701.1 MULTISPECIES: hypothetical protein [Bacillus]
114	trg_0272	WP_001990701.1 MULTISPECIES: hypothetical protein [Bacillus]
114	trg_0272	WP_001990701.1 MULTISPECIES: hypothetical protein [Bacillus]
114	trg_0272	WP_001990701.1 MULTISPECIES: hypothetical protein [Bacillus]
114	trg_0272	WP_001990701.1 MULTISPECIES: hypothetical protein [Bacillus]
114	trg_0272	WP_001990701.1 MULTISPECIES: hypothetical protein [Bacillus]
114	trg_0272	WP_001990701.1 MULTISPECIES: hypothetical protein [Bacillus]
114	trg_0272	WP_001990701.1 MULTISPECIES: hypothetical protein [Bacillus]
114	trg_0272	WP_001990701.1 MULTISPECIES: hypothetical protein [Bacillus]
114	trg_0272	WP_001990701.1 MULTISPECIES: hypothetical protein [Bacillus]
114	trg_0272	WP_001990701.1 MULTISPECIES: hypothetical protein [Bacillus]
114	trg_0272	WP_001990701.1 MULTISPECIES: hypothetical protein [Bacillus]
114	trg_0272	WP_001990701.1 MULTISPECIES: hypothetical protein [Bacillus]
114	trg_0272	WP_001990701.1 MULTISPECIES: hypothetical protein [Bacillus]
114	trg_0272	WP_001990701.1 MULTISPECIES: hypothetical protein [Bacillus]
114	trg_0272	WP_001990701.1 MULTISPECIES: hypothetical protein [Bacillus]
114	trg_0272	WP_001990701.1 MULTISPECIES: hypothetical protein [Bacillus]
114	trg_0272	WP_001990701.1 MULTISPECIES: hypothetical protein [Bacillus]
114	trg_0272	WP_001990701.1 MULTISPECIES: hypothetical protein [Bacillus]
114	trg_0272	WP_001990701.1 MULTISPECIES: hypothetical protein [Bacillus]
114	trg_0272	WP_001990701.1 MULTISPECIES: hypothetical protein [Bacillus]
114	trg_0272	WP_001990701.1 MULTISPECIES: hypothetical protein [Bacillus]
114	trg_0272	WP_001990701.1 MULTISPECIES: hypothetical protein [Bacillus]
114	trg_0272	WP_001990701.1 MULTISPECIES: hypothetical protein [Bacillus]
114	trg_0272	WP_001990701.1 MULTISPECIES: hypothetical protein [Bacillus]
114	trg_0272	WP_001990701.1 MULTISPECIES: hypothetical protein [Bacillus]
114	trg_0272	WP_001990701.1 MULTISPECIES: hypothetical protein [Bacillus]
114	trg_0272	WP_001990701.1 MULTISPECIES: hypothetical protein [Bacillus]
114	trg_0272	WP_001990701.1 MULTISPECIES: hypothetical protein [Bacillus]
114	trg_0272	WP_001990701.1 MULTISPECIES: hypothetical protein [Bacillus]
114	trg_0272	WP_001990701.1 MULTISPECIES: hypothetical protein [Bacillus]
114	trg_0272	WP_001990701.1 MULTISPECIES: hypothetical protein [Bacillus]
114	trg_0272	WP_001990701.1 MULTISPECIES: hypothetical protein [Bacillus]
114	trg_0272	WP_001990701.1 MULTISPECIES: hypothetical protein [Bacillus]
114	trg_0272	WP_001990701.1 MULTISPECIES: hypothetical protein [Bacillus]
114	trg_0272	WP_001990701.1 MULTISPECIES: hypothetical protein [Bacillus]
114	trg_0272	WP_001990701.1 MULTISPECIES: hypothetical protein [Bacillus]
114	trg_0272	WP_001990701.1 MULTISPECIES: hypothetical protein [Bacillus]
114	trg_0272	WP_001990701.1 MULTISPECIES: hypothetical protein [Bacillus]
114	trg_0272	WP_001990701.1 MULTISPECIES: hypothetical protein [Bacillus]
114	trg_0272	WP_001990701.1 MULTISPECIES: hypothetical protein [Bacillus]
114	trg_0272	WP_001990701.1 MULTISPECIES: hypothetical protein [Bacillus]
114	trg_0272	WP_001990701.1 MULTISPECIES: hypothetical protein [Bacillus]
114	trg_0272	WP_001990701.1 MULTISPECIES: hypothetical protein [Bacillus]
114	trg_0272	WP_001990701.1 MULTISPECIES: hypothetical protein [Bacillus]
114	trg_0272	WP_001990701.1 MULTISPECIES: hypothetical protein [Bacillus]
114	trg_0272	WP_001990701.1 MULTISPECIES: hypothetical protein [Bacillus]
114	trg_0272	WP_001990701.1 MULTISPECIES: hypothetical protein [Bacillus]
114	trg_0272	WP_001990701.1 MULTISPECIES: hypothetical protein [Bacillus]
114	trg_0272	WP_001990701.1 MULTISPECIES: hypothetical protein [Bacillus]
114	trg_0272	WP_001990701.1 MULTISPECIES: hypothetical protein [Bacillus]
114	trg_0272	WP_001990701.1 MULTISPECIES: hypothetical protein [Bacillus]
114	trg_0272	WP_001990701.1 MULTISPECIES: hypothetical protein [Bacillus]
114	trg_0272	WP_001990701.1 MULTISPECIES: hypothetical protein [Bacillus]
114	trg_0272	WP_001990701.1 MULTISPECIES: hypothetical protein [Bacillus]
114	trg_0272	WP_001990701.1 MULTISPECIES: hypothetical protein [Bacillus]
114	trg_0272	WP_001990701.1 MULTISPECIES: hypothetical protein [Bacillus]
114	trg_0272	WP_001990701.1 MULTISPECIES: hypothetical protein [Bacillus]
114	trg_0272	WP_001990701.1 MULTISPECIES: hypothetical protein [Bacillus]
114	trg_0272	WP_001990701.1 MULTISPECIES: hypothetical protein [Bacillus]
114	trg_0272	WP_001990701.1 MULTISPECIES: hypothetical protein [Bacillus]
114	trg_0272	WP_001990701.1 MULTISPECIES: hypothetical protein [Bacillus]
114	trg_0272	WP_001990701.1 MULTISPECIES: hypothetical protein [Bacillus]
114	trg_0272	WP_001990701.1 MULTISPECIES: hypothetical protein [Bacillus]
114	trg_0272	WP_001990701.1 MULTISPECIES: hypothetical protein [Bacillus]
114	trg_0272	WP_001990701.1 MULTISPECIES: hypothetical protein [Bacillus]
114	trg_0272	WP_001990701.1 MULTISPECIES: hypothetical protein [Bacillus]
114	trg_0272	WP_001990701.1 MULTISPECIES: hypothetical protein [Bacillus]
114	trg_0272	NP_844981.1 hypothetical protein BA_2619 [Bacillus anthracis str. Ames]
114	trg_0272	WP_001990701.1 MULTISPECIES: hypothetical protein [Bacillus]
114	trg_0272	WP_001990701.1 MULTISPECIES: hypothetical protein [Bacillus]
114	trg_0272	WP_001990701.1 MULTISPECIES: hypothetical protein [Bacillus]
114	trg_0272	WP_001990701.1 MULTISPECIES: hypothetical protein [Bacillus]
114	trg_0272	WP_001990701.1 MULTISPECIES: hypothetical protein [Bacillus]
114	trg_0272	WP_001990701.1 MULTISPECIES: hypothetical protein [Bacillus]
114	trg_0272	WP_001990701.1 MULTISPECIES: hypothetical protein [Bacillus]
114	trg_0272	WP_001990701.1 MULTISPECIES: hypothetical protein [Bacillus]
114	trg_0272	WP_001990701.1 MULTISPECIES: hypothetical protein [Bacillus]
114	trg_0272	WP_001990701.1 MULTISPECIES: hypothetical protein [Bacillus]
114	trg_0272	WP_001990701.1 MULTISPECIES: hypothetical protein [Bacillus]
114	trg_0272	WP_001990701.1 MULTISPECIES: hypothetical protein [Bacillus]
114	trg_0272	WP_001990701.1 MULTISPECIES: hypothetical protein [Bacillus]
114	trg_0272	WP_001990701.1 MULTISPECIES: hypothetical protein [Bacillus]
114	trg_0272	WP_001990701.1 MULTISPECIES: hypothetical protein [Bacillus]
114	trg_0272	WP_001990701.1 MULTISPECIES: hypothetical protein [Bacillus]
114	trg_0272	WP_001990701.1 MULTISPECIES: hypothetical protein [Bacillus]
114	trg_0272	WP_001990701.1 MULTISPECIES: hypothetical protein [Bacillus]
114	trg_0272	WP_001990701.1 MULTISPECIES: hypothetical protein [Bacillus]
114	trg_0272	WP_001990701.1 MULTISPECIES: hypothetical protein [Bacillus]
115	trg_04412	WP_001995385.1 MULTISPECIES: hypothetical protein [Bacillus]
115	trg_04412	WP_001995385.1 MULTISPECIES: hypothetical protein [Bacillus]
115	trg_04412	WP_001995385.1 MULTISPECIES: hypothetical protein [Bacillus]
115	trg_04412	WP_001995385.1 MULTISPECIES: hypothetical protein [Bacillus]
115	trg_04412	WP_001995385.1 MULTISPECIES: hypothetical protein [Bacillus]
115	trg_04412	WP_001995385.1 MULTISPECIES: hypothetical protein [Bacillus]
115	trg_04412	WP_001995385.1 MULTISPECIES: hypothetical protein [Bacillus]
115	trg_04412	WP_001995385.1 MULTISPECIES: hypothetical protein [Bacillus]
115	trg_04412	WP_001995385.1 MULTISPECIES: hypothetical protein [Bacillus]
115	trg_04412	WP_001995385.1 MULTISPECIES: hypothetical protein [Bacillus]
115	trg_04412	WP_001995385.1 MULTISPECIES: hypothetical protein [Bacillus]
115	trg_04412	WP_001995385.1 MULTISPECIES: hypothetical protein [Bacillus]
115	trg_04412	WP_001995385.1 MULTISPECIES: hypothetical protein [Bacillus]
115	trg_04412	WP_001995385.1 MULTISPECIES: hypothetical protein [Bacillus]
115	trg_04412	WP_001995385.1 MULTISPECIES: hypothetical protein [Bacillus]
115	trg_04412	WP_001995385.1 MULTISPECIES: hypothetical protein [Bacillus]
115	trg_04412	WP_001995385.1 MULTISPECIES: hypothetical protein [Bacillus]
115	trg_04412	WP_001995385.1 MULTISPECIES: hypothetical protein [Bacillus]
115	trg_04412	WP_001995385.1 MULTISPECIES: hypothetical protein [Bacillus]
115	trg_04412	WP_001995385.1 MULTISPECIES: hypothetical protein [Bacillus]
115	trg_04412	WP_001995385.1 MULTISPECIES: hypothetical protein [Bacillus]
115	trg_04412	WP_001995385.1 MULTISPECIES: hypothetical protein [Bacillus]
115	trg_04412	WP_001995385.1 MULTISPECIES: hypothetical protein [Bacillus]
115	trg_04412	WP_001995385.1 MULTISPECIES: hypothetical protein [Bacillus]
115	trg_04412	WP_001995385.1 MULTISPECIES: hypothetical protein [Bacillus]
115	trg_04412	WP_001995385.1 MULTISPECIES: hypothetical protein [Bacillus]
115	trg_04412	WP_001995385.1 MULTISPECIES: hypothetical protein [Bacillus]
115	trg_04412	WP_001995385.1 MULTISPECIES: hypothetical protein [Bacillus]
115	trg_04412	WP_001995385.1 MULTISPECIES: hypothetical protein [Bacillus]
115	trg_04412	WP_001995385.1 MULTISPECIES: hypothetical protein [Bacillus]
115	trg_04412	WP_001995385.1 MULTISPECIES: hypothetical protein [Bacillus]
115	trg_04412	WP_001995385.1 MULTISPECIES: hypothetical protein [Bacillus]
115	trg_04412	WP_001995385.1 MULTISPECIES: hypothetical protein [Bacillus]
115	trg_04412	WP_001995385.1 MULTISPECIES: hypothetical protein [Bacillus]
115	trg_04412	WP_001995385.1 MULTISPECIES: hypothetical protein [Bacillus]
115	trg_04412	WP_001995385.1 MULTISPECIES: hypothetical protein [Bacillus]
115	trg_04412	WP_001995385.1 MULTISPECIES: hypothetical protein [Bacillus]
115	trg_04412	WP_001995385.1 MULTISPECIES: hypothetical protein [Bacillus]
115	trg_04412	WP_001995385.1 MULTISPECIES: hypothetical protein [Bacillus]
115	trg_04412	WP_001995385.1 MULTISPECIES: hypothetical protein [Bacillus]
115	trg_04412	WP_001995385.1 MULTISPECIES: hypothetical protein [Bacillus]
115	trg_04412	WP_001995385.1 MULTISPECIES: hypothetical protein [Bacillus]
115	trg_04412	WP_001995385.1 MULTISPECIES: hypothetical protein [Bacillus]
115	trg_04412	WP_001995385.1 MULTISPECIES: hypothetical protein [Bacillus]
115	trg_04412	WP_001995385.1 MULTISPECIES: hypothetical protein [Bacillus]
115	trg_04412	WP_001995385.1 MULTISPECIES: hypothetical protein [Bacillus]
115	trg_04412	WP_001995385.1 MULTISPECIES: hypothetical protein [Bacillus]
115	trg_04412	WP_001995385.1 MULTISPECIES: hypothetical protein [Bacillus]
115	trg_04412	WP_001995385.1 MULTISPECIES: hypothetical protein [Bacillus]
115	trg_04412	WP_001995385.1 MULTISPECIES: hypothetical protein [Bacillus]
115	trg_04412	WP_001995385.1 MULTISPECIES: hypothetical protein [Bacillus]
115	trg_04412	WP_001995385.1 MULTISPECIES: hypothetical protein [Bacillus]
115	trg_04412	WP_001995385.1 MULTISPECIES: hypothetical protein [Bacillus]
115	trg_04412	WP_001995385.1 MULTISPECIES: hypothetical protein [Bacillus]
115	trg_04412	WP_001995385.1 MULTISPECIES: hypothetical protein [Bacillus]
115	trg_04412	WP_001995385.1 MULTISPECIES: hypothetical protein [Bacillus]
115	trg_04412	WP_001995385.1 MULTISPECIES: hypothetical protein [Bacillus]
115	trg_04412	WP_001995385.1 MULTISPECIES: hypothetical protein [Bacillus]
115	trg_04412	WP_001995385.1 MULTISPECIES: hypothetical protein [Bacillus]
115	trg_04412	WP_001995385.1 MULTISPECIES: hypothetical protein [Bacillus]
115	trg_04412	WP_001995385.1 MULTISPECIES: hypothetical protein [Bacillus]
115	trg_04412	WP_001995385.1 MULTISPECIES: hypothetical protein [Bacillus]
115	trg_04412	WP_001995385.1 MULTISPECIES: hypothetical protein [Bacillus]
115	trg_04412	WP_001995385.1 MULTISPECIES: hypothetical protein [Bacillus]
115	trg_04412	WP_001995385.1 MULTISPECIES: hypothetical protein [Bacillus]
115	trg_04412	WP_001995385.1 MULTISPECIES: hypothetical protein [Bacillus]
115	trg_04412	WP_001995385.1 MULTISPECIES: hypothetical protein [Bacillus]
115	trg_04412	WP_001995385.1 MULTISPECIES: hypothetical protein [Bacillus]
115	trg_04412	WP_001995385.1 MULTISPECIES: hypothetical protein [Bacillus]
115	trg_04412	WP_001995385.1 MULTISPECIES: hypothetical protein [Bacillus]
115	trg_04412	WP_001995385.1 MULTISPECIES: hypothetical protein [Bacillus]
115	trg_04412	WP_001995385.1 MULTISPECIES: hypothetical protein [Bacillus]
115	trg_04412	WP_001995385.1 MULTISPECIES: hypothetical protein [Bacillus]
115	trg_04412	WP_001995385.1 MULTISPECIES: hypothetical protein [Bacillus]
115	trg_04412	WP_001995385.1 MULTISPECIES: hypothetical protein [Bacillus]
115	trg_04412	WP_001995385.1 MULTISPECIES: hypothetical protein [Bacillus]
115	trg_04412	WP_001995385.1 MULTISPECIES: hypothetical protein [Bacillus]
115	trg_04412	WP_001995385.1 MULTISPECIES: hypothetical protein [Bacillus]
115	trg_04412	WP_001995385.1 MULTISPECIES: hypothetical protein [Bacillus]
115	trg_04412	NP_844678.1 hypothetical protein BA_2293 [Bacillus anthracis str. Ames]
115	trg_04412	WP_001995385.1 MULTISPECIES: hypothetical protein [Bacillus]
115	trg_04412	WP_001995385.1 MULTISPECIES: hypothetical protein [Bacillus]
115	trg_04412	WP_001995385.1 MULTISPECIES: hypothetical protein [Bacillus]
115	trg_04412	WP_001995385.1 MULTISPECIES: hypothetical protein [Bacillus]
115	trg_04412	WP_001995385.1 MULTISPECIES: hypothetical protein [Bacillus]
115	trg_04412	WP_001995385.1 MULTISPECIES: hypothetical protein [Bacillus]
115	trg_04412	WP_001995385.1 MULTISPECIES: hypothetical protein [Bacillus]
115	trg_04412	WP_001995385.1 MULTISPECIES: hypothetical protein [Bacillus]
115	trg_04412	WP_001995385.1 MULTISPECIES: hypothetical protein [Bacillus]
115	trg_04412	WP_001995385.1 MULTISPECIES: hypothetical protein [Bacillus]
115	trg_04412	WP_001995385.1 MULTISPECIES: hypothetical protein [Bacillus]
115	trg_04412	WP_001995385.1 MULTISPECIES: hypothetical protein [Bacillus]
115	trg_04412	WP_001995385.1 MULTISPECIES: hypothetical protein [Bacillus]
115	trg_04412	WP_001995385.1 MULTISPECIES: hypothetical protein [Bacillus]
115	trg_04412	WP_001995385.1 MULTISPECIES: hypothetical protein [Bacillus]
115	trg_04412	WP_001995385.1 MULTISPECIES: hypothetical protein [Bacillus]
115	trg_04412	WP_001995385.1 MULTISPECIES: hypothetical protein [Bacillus]
115	trg_04412	WP_001995385.1 MULTISPECIES: hypothetical protein [Bacillus]
115	trg_04412	WP_001995385.1 MULTISPECIES: hypothetical protein [Bacillus]
115	trg_04412	WP_001995385.1 MULTISPECIES: hypothetical protein [Bacillus]
115	trg_04412	WP_001995385.1 MULTISPECIES: hypothetical protein [Bacillus]
116	trg_02496	WP_003159092.1 hypothetical protein [Bacillus anthracis]
116	trg_02496	WP_003159092.1 hypothetical protein [Bacillus anthracis]
116	trg_02496	WP_003159092.1 hypothetical protein [Bacillus anthracis]
116	trg_02496	WP_003159092.1 hypothetical protein [Bacillus anthracis]
116	trg_02496	WP_003159092.1 hypothetical protein [Bacillus anthracis]
116	trg_02496	WP_003159092.1 hypothetical protein [Bacillus anthracis]
116	trg_02496	WP_003159092.1 hypothetical protein [Bacillus anthracis]
116	trg_02496	WP_003159092.1 hypothetical protein [Bacillus anthracis]
116	trg_02496	WP_003159092.1 hypothetical protein [Bacillus anthracis]
116	trg_02496	WP_003159092.1 hypothetical protein [Bacillus anthracis]
116	trg_02496	WP_003159092.1 hypothetical protein [Bacillus anthracis]
116	trg_02496	WP_003159092.1 hypothetical protein [Bacillus anthracis]
116	trg_02496	WP_003159092.1 hypothetical protein [Bacillus anthracis]
116	trg_02496	WP_003159092.1 hypothetical protein [Bacillus anthracis]
116	trg_02496	WP_003159092.1 hypothetical protein [Bacillus anthracis]
116	trg_02496	WP_003159092.1 hypothetical protein [Bacillus anthracis]
116	trg_02496	WP_003159092.1 hypothetical protein [Bacillus anthracis]
116	trg_02496	WP_003159092.1 hypothetical protein [Bacillus anthracis]
116	trg_02496	WP_003159092.1 hypothetical protein [Bacillus anthracis]
116	trg_02496	WP_003159092.1 hypothetical protein [Bacillus anthracis]
116	trg_02496	WP_003159092.1 hypothetical protein [Bacillus anthracis]
116	trg_02496	WP_003159092.1 hypothetical protein [Bacillus anthracis]
116	trg_02496	WP_003159092.1 hypothetical protein [Bacillus anthracis]
116	trg_02496	WP_003159092.1 hypothetical protein [Bacillus anthracis]
116	trg_02496	WP_003159092.1 hypothetical protein [Bacillus anthracis]
116	trg_02496	WP_003159092.1 hypothetical protein [Bacillus anthracis]
116	trg_02496	WP_003159092.1 hypothetical protein [Bacillus anthracis]
116	trg_02496	WP_003159092.1 hypothetical protein [Bacillus anthracis]
116	trg_02496	WP_003159092.1 hypothetical protein [Bacillus anthracis]
116	trg_02496	WP_003159092.1 hypothetical protein [Bacillus anthracis]
116	trg_02496	WP_003159092.1 hypothetical protein [Bacillus anthracis]
116	trg_02496	WP_003159092.1 hypothetical protein [Bacillus anthracis]
116	trg_02496	WP_003159092.1 hypothetical protein [Bacillus anthracis]
116	trg_02496	WP_003159092.1 hypothetical protein [Bacillus anthracis]
116	trg_02496	WP_003159092.1 hypothetical protein [Bacillus anthracis]
116	trg_02496	WP_003159092.1 hypothetical protein [Bacillus anthracis]
116	trg_02496	WP_003159092.1 hypothetical protein [Bacillus anthracis]
116	trg_02496	WP_003159092.1 hypothetical protein [Bacillus anthracis]
116	trg_02496	WP_003159092.1 hypothetical protein [Bacillus anthracis]
116	trg_02496	WP_003159092.1 hypothetical protein [Bacillus anthracis]
116	trg_02496	WP_003159092.1 hypothetical protein [Bacillus anthracis]
116	trg_02496	WP_003159092.1 hypothetical protein [Bacillus anthracis]
116	trg_02496	WP_003159092.1 hypothetical protein [Bacillus anthracis]
116	trg_02496	WP_003159092.1 hypothetical protein [Bacillus anthracis]
116	trg_02496	WP_003159092.1 hypothetical protein [Bacillus anthracis]
116	trg_02496	WP_003159092.1 hypothetical protein [Bacillus anthracis]
116	trg_02496	WP_003159092.1 hypothetical protein [Bacillus anthracis]
116	trg_02496	WP_003159092.1 hypothetical protein [Bacillus anthracis]
116	trg_02496	WP_003159092.1 hypothetical protein [Bacillus anthracis]
116	trg_02496	WP_003159092.1 hypothetical protein [Bacillus anthracis]
116	trg_02496	WP_003159092.1 hypothetical protein [Bacillus anthracis]
116	trg_02496	WP_003159092.1 hypothetical protein [Bacillus anthracis]
116	trg_02496	WP_003159092.1 hypothetical protein [Bacillus anthracis]
116	trg_02496	WP_003159092.1 hypothetical protein [Bacillus anthracis]
116	trg_02496	WP_003159092.1 hypothetical protein [Bacillus anthracis]
116	trg_02496	WP_003159092.1 hypothetical protein [Bacillus anthracis]
116	trg_02496	WP_003159092.1 hypothetical protein [Bacillus anthracis]
116	trg_02496	WP_003159092.1 hypothetical protein [Bacillus anthracis]
116	trg_02496	WP_003159092.1 hypothetical protein [Bacillus anthracis]
116	trg_02496	WP_003159092.1 hypothetical protein [Bacillus anthracis]
116	trg_02496	WP_003159092.1 hypothetical protein [Bacillus anthracis]
116	trg_02496	WP_003159092.1 hypothetical protein [Bacillus anthracis]
116	trg_02496	WP_003159092.1 hypothetical protein [Bacillus anthracis]
116	trg_02496	WP_003159092.1 hypothetical protein [Bacillus anthracis]
116	trg_02496	WP_003159092.1 hypothetical protein [Bacillus anthracis]
116	trg_02496	WP_003159092.1 hypothetical protein [Bacillus anthracis]
116	trg_02496	WP_003159092.1 hypothetical protein [Bacillus anthracis]
116	trg_02496	WP_003159092.1 hypothetical protein [Bacillus anthracis]
116	trg_02496	WP_003159092.1 hypothetical protein [Bacillus anthracis]
116	trg_02496	WP_003159092.1 hypothetical protein [Bacillus anthracis]
116	trg_02496	WP_003159092.1 hypothetical protein [Bacillus anthracis]
116	trg_02496	WP_003159092.1 hypothetical protein [Bacillus anthracis]
116	trg_02496	WP_003159092.1 hypothetical protein [Bacillus anthracis]
116	trg_02496	WP_003159092.1 hypothetical protein [Bacillus anthracis]
116	trg_02496	WP_003159092.1 hypothetical protein [Bacillus anthracis]
116	trg_02496	WP_003159092.1 hypothetical protein [Bacillus anthracis]
116	trg_02496	NP_844499.1 hypothetical protein BA_2100 [Bacillus anthracis str. Ames]
116	trg_02496	WP_003159092.1 hypothetical protein [Bacillus anthracis]
116	trg_02496	WP_003159092.1 hypothetical protein [Bacillus anthracis]
116	trg_02496	WP_003159092.1 hypothetical protein [Bacillus anthracis]
116	trg_02496	WP_003159092.1 hypothetical protein [Bacillus anthracis]
116	trg_02496	WP_003159092.1 hypothetical protein [Bacillus anthracis]
116	trg_02496	WP_003159092.1 hypothetical protein [Bacillus anthracis]
116	trg_02496	WP_003159092.1 hypothetical protein [Bacillus anthracis]
116	trg_02496	WP_003159092.1 hypothetical protein [Bacillus anthracis]
116	trg_02496	WP_003159092.1 hypothetical protein [Bacillus anthracis]
116	trg_02496	WP_003159092.1 hypothetical protein [Bacillus anthracis]
116	trg_02496	WP_003159092.1 hypothetical protein [Bacillus anthracis]
116	trg_02496	WP_003159092.1 hypothetical protein [Bacillus anthracis]
116	trg_02496	WP_003159092.1 hypothetical protein [Bacillus anthracis]
116	trg_02496	WP_003159092.1 hypothetical protein [Bacillus anthracis]
116	trg_02496	WP_003159092.1 hypothetical protein [Bacillus anthracis]
116	trg_02496	WP_003159092.1 hypothetical protein [Bacillus anthracis]
116	trg_02496	WP_003159092.1 hypothetical protein [Bacillus anthracis]
116	trg_02496	WP_003159092.1 hypothetical protein [Bacillus anthracis]
116	trg_02496	WP_003159092.1 hypothetical protein [Bacillus anthracis]
117	trg_0892	WP_003159643.1 hypothetical protein [Bacillus anthracis]
117	trg_0892	WP_003159643.1 hypothetical protein [Bacillus anthracis]
117	trg_0892	WP_003159643.1 hypothetical protein [Bacillus anthracis]
117	trg_0892	WP_003159643.1 hypothetical protein [Bacillus anthracis]
117	trg_0892	WP_003159643.1 hypothetical protein [Bacillus anthracis]
117	trg_0892	WP_003159643.1 hypothetical protein [Bacillus anthracis]
117	trg_0892	WP_003159643.1 hypothetical protein [Bacillus anthracis]
117	trg_0892	WP_003159643.1 hypothetical protein [Bacillus anthracis]
117	trg_0892	WP_003159643.1 hypothetical protein [Bacillus anthracis]
117	trg_0892	WP_003159643.1 hypothetical protein [Bacillus anthracis]
117	trg_0892	WP_003159643.1 hypothetical protein [Bacillus anthracis]
117	trg_0892	WP_003159643.1 hypothetical protein [Bacillus anthracis]
117	trg_0892	WP_003159643.1 hypothetical protein [Bacillus anthracis]
117	trg_0892	WP_003159643.1 hypothetical protein [Bacillus anthracis]
117	trg_0892	WP_003159643.1 hypothetical protein [Bacillus anthracis]
117	trg_0892	WP_003159643.1 hypothetical protein [Bacillus anthracis]
117	trg_0892	WP_003159643.1 hypothetical protein [Bacillus anthracis]
117	trg_0892	WP_003159643.1 hypothetical protein [Bacillus anthracis]
117	trg_0892	WP_003159643.1 hypothetical protein [Bacillus anthracis]
117	trg_0892	WP_003159643.1 hypothetical protein [Bacillus anthracis]
117	trg_0892	WP_003159643.1 hypothetical protein [Bacillus anthracis]
117	trg_0892	WP_003159643.1 hypothetical protein [Bacillus anthracis]
117	trg_0892	WP_003159643.1 hypothetical protein [Bacillus anthracis]
117	trg_0892	WP_003159643.1 hypothetical protein [Bacillus anthracis]
117	trg_0892	WP_003159643.1 hypothetical protein [Bacillus anthracis]
117	trg_0892	WP_003159643.1 hypothetical protein [Bacillus anthracis]
117	trg_0892	WP_003159643.1 hypothetical protein [Bacillus anthracis]
117	trg_0892	WP_003159643.1 hypothetical protein [Bacillus anthracis]
117	trg_0892	WP_003159643.1 hypothetical protein [Bacillus anthracis]
117	trg_0892	WP_003159643.1 hypothetical protein [Bacillus anthracis]
117	trg_0892	WP_003159643.1 hypothetical protein [Bacillus anthracis]
117	trg_0892	WP_003159643.1 hypothetical protein [Bacillus anthracis]
117	trg_0892	WP_003159643.1 hypothetical protein [Bacillus anthracis]
117	trg_0892	WP_003159643.1 hypothetical protein [Bacillus anthracis]
117	trg_0892	WP_003159643.1 hypothetical protein [Bacillus anthracis]
117	trg_0892	WP_003159643.1 hypothetical protein [Bacillus anthracis]
117	trg_0892	WP_003159643.1 hypothetical protein [Bacillus anthracis]
117	trg_0892	WP_003159643.1 hypothetical protein [Bacillus anthracis]
117	trg_0892	WP_003159643.1 hypothetical protein [Bacillus anthracis]
117	trg_0892	WP_003159643.1 hypothetical protein [Bacillus anthracis]
117	trg_0892	WP_003159643.1 hypothetical protein [Bacillus anthracis]
117	trg_0892	WP_003159643.1 hypothetical protein [Bacillus anthracis]
117	trg_0892	WP_003159643.1 hypothetical protein [Bacillus anthracis]
117	trg_0892	WP_003159643.1 hypothetical protein [Bacillus anthracis]
117	trg_0892	WP_003159643.1 hypothetical protein [Bacillus anthracis]
117	trg_0892	WP_003159643.1 hypothetical protein [Bacillus anthracis]
117	trg_0892	WP_003159643.1 hypothetical protein [Bacillus anthracis]
117	trg_0892	WP_003159643.1 hypothetical protein [Bacillus anthracis]
117	trg_0892	WP_003159643.1 hypothetical protein [Bacillus anthracis]
117	trg_0892	WP_003159643.1 hypothetical protein [Bacillus anthracis]
117	trg_0892	WP_003159643.1 hypothetical protein [Bacillus anthracis]
117	trg_0892	WP_003159643.1 hypothetical protein [Bacillus anthracis]
117	trg_0892	WP_003159643.1 hypothetical protein [Bacillus anthracis]
117	trg_0892	WP_003159643.1 hypothetical protein [Bacillus anthracis]
117	trg_0892	WP_003159643.1 hypothetical protein [Bacillus anthracis]
117	trg_0892	WP_003159643.1 hypothetical protein [Bacillus anthracis]
117	trg_0892	WP_003159643.1 hypothetical protein [Bacillus anthracis]
117	trg_0892	WP_003159643.1 hypothetical protein [Bacillus anthracis]
117	trg_0892	WP_003159643.1 hypothetical protein [Bacillus anthracis]
117	trg_0892	WP_003159643.1 hypothetical protein [Bacillus anthracis]
117	trg_0892	WP_003159643.1 hypothetical protein [Bacillus anthracis]
117	trg_0892	WP_003159643.1 hypothetical protein [Bacillus anthracis]
117	trg_0892	WP_003159643.1 hypothetical protein [Bacillus anthracis]
117	trg_0892	WP_003159643.1 hypothetical protein [Bacillus anthracis]
117	trg_0892	NP_847517.1 hypothetical protein BA_5343 [Bacillus anthracis str. Ames]
117	trg_0892	WP_003159643.1 hypothetical protein [Bacillus anthracis]
117	trg_0892	WP_003159643.1 hypothetical protein [Bacillus anthracis]
117	trg_0892	WP_003159643.1 hypothetical protein [Bacillus anthracis]
117	trg_0892	WP_003159643.1 hypothetical protein [Bacillus anthracis]
117	trg_0892	WP_003159643.1 hypothetical protein [Bacillus anthracis]
117	trg_0892	WP_003159643.1 hypothetical protein [Bacillus anthracis]
117	trg_0892	WP_003159643.1 hypothetical protein [Bacillus anthracis]
117	trg_0892	WP_003159643.1 hypothetical protein [Bacillus anthracis]
117	trg_0892	WP_003159643.1 hypothetical protein [Bacillus anthracis]
117	trg_0892	WP_003159643.1 hypothetical protein [Bacillus anthracis]
117	trg_0892	WP_003159643.1 hypothetical protein [Bacillus anthracis]
117	trg_0892	WP_003159643.1 hypothetical protein [Bacillus anthracis]
117	trg_0892	WP_003159643.1 hypothetical protein [Bacillus anthracis]
117	trg_0892	WP_003159643.1 hypothetical protein [Bacillus anthracis]
117	trg_0892	WP_003159643.1 hypothetical protein [Bacillus anthracis]
117	trg_0892	WP_003159643.1 hypothetical protein [Bacillus anthracis]
117	trg_0892	WP_003159643.1 hypothetical protein [Bacillus anthracis]
117	trg_0892	WP_003159643.1 hypothetical protein [Bacillus anthracis]
118	trg_02198	WP_003161254.1 hypothetical protein [Bacillus anthracis]
118	trg_02198	WP_003161254.1 hypothetical protein [Bacillus anthracis]
118	trg_02198	WP_003161254.1 hypothetical protein [Bacillus anthracis]
118	trg_02198	WP_003161254.1 hypothetical protein [Bacillus anthracis]
118	trg_02198	WP_003161254.1 hypothetical protein [Bacillus anthracis]
118	trg_02198	WP_003161254.1 hypothetical protein [Bacillus anthracis]
118	trg_02198	WP_003161254.1 hypothetical protein [Bacillus anthracis]
118	trg_02198	WP_003161254.1 hypothetical protein [Bacillus anthracis]
118	trg_02198	WP_003161254.1 hypothetical protein [Bacillus anthracis]
118	trg_02198	WP_003161254.1 hypothetical protein [Bacillus anthracis]
118	trg_02198	WP_003161254.1 hypothetical protein [Bacillus anthracis]
118	trg_02198	WP_003161254.1 hypothetical protein [Bacillus anthracis]
118	trg_02198	WP_003161254.1 hypothetical protein [Bacillus anthracis]
118	trg_02198	WP_003161254.1 hypothetical protein [Bacillus anthracis]
118	trg_02198	WP_003161254.1 hypothetical protein [Bacillus anthracis]
118	trg_02198	WP_003161254.1 hypothetical protein [Bacillus anthracis]
118	trg_02198	WP_003161254.1 hypothetical protein [Bacillus anthracis]
118	trg_02198	WP_003161254.1 hypothetical protein [Bacillus anthracis]
118	trg_02198	WP_003161254.1 hypothetical protein [Bacillus anthracis]
118	trg_02198	WP_003161254.1 hypothetical protein [Bacillus anthracis]
118	trg_02198	WP_003161254.1 hypothetical protein [Bacillus anthracis]
118	trg_02198	WP_003161254.1 hypothetical protein [Bacillus anthracis]
118	trg_02198	WP_003161254.1 hypothetical protein [Bacillus anthracis]
118	trg_02198	WP_003161254.1 hypothetical protein [Bacillus anthracis]
118	trg_02198	WP_003161254.1 hypothetical protein [Bacillus anthracis]
118	trg_02198	WP_003161254.1 hypothetical protein [Bacillus anthracis]
118	trg_02198	WP_003161254.1 hypothetical protein [Bacillus anthracis]
118	trg_02198	WP_003161254.1 hypothetical protein [Bacillus anthracis]
118	trg_02198	WP_003161254.1 hypothetical protein [Bacillus anthracis]
118	trg_02198	WP_003161254.1 hypothetical protein [Bacillus anthracis]
118	trg_02198	WP_003161254.1 hypothetical protein [Bacillus anthracis]
118	trg_02198	WP_003161254.1 hypothetical protein [Bacillus anthracis]
118	trg_02198	WP_003161254.1 hypothetical protein [Bacillus anthracis]
118	trg_02198	WP_003161254.1 hypothetical protein [Bacillus anthracis]
118	trg_02198	WP_003161254.1 hypothetical protein [Bacillus anthracis]
118	trg_02198	WP_003161254.1 hypothetical protein [Bacillus anthracis]
118	trg_02198	WP_003161254.1 hypothetical protein [Bacillus anthracis]
118	trg_02198	WP_003161254.1 hypothetical protein [Bacillus anthracis]
118	trg_02198	WP_003161254.1 hypothetical protein [Bacillus anthracis]
118	trg_02198	WP_003161254.1 hypothetical protein [Bacillus anthracis]
118	trg_02198	WP_003161254.1 hypothetical protein [Bacillus anthracis]
118	trg_02198	WP_003161254.1 hypothetical protein [Bacillus anthracis]
118	trg_02198	WP_003161254.1 hypothetical protein [Bacillus anthracis]
118	trg_02198	WP_003161254.1 hypothetical protein [Bacillus anthracis]
118	trg_02198	WP_003161254.1 hypothetical protein [Bacillus anthracis]
118	trg_02198	WP_003161254.1 hypothetical protein [Bacillus anthracis]
118	trg_02198	WP_003161254.1 hypothetical protein [Bacillus anthracis]
118	trg_02198	WP_003161254.1 hypothetical protein [Bacillus anthracis]
118	trg_02198	WP_003161254.1 hypothetical protein [Bacillus anthracis]
118	trg_02198	WP_003161254.1 hypothetical protein [Bacillus anthracis]
118	trg_02198	WP_003161254.1 hypothetical protein [Bacillus anthracis]
118	trg_02198	WP_003161254.1 hypothetical protein [Bacillus anthracis]
118	trg_02198	WP_003161254.1 hypothetical protein [Bacillus anthracis]
118	trg_02198	WP_003161254.1 hypothetical protein [Bacillus anthracis]
118	trg_02198	WP_003161254.1 hypothetical protein [Bacillus anthracis]
118	trg_02198	WP_003161254.1 hypothetical protein [Bacillus anthracis]
118	trg_02198	WP_003161254.1 hypothetical protein [Bacillus anthracis]
118	trg_02198	WP_003161254.1 hypothetical protein [Bacillus anthracis]
118	trg_02198	WP_003161254.1 hypothetical protein [Bacillus anthracis]
118	trg_02198	WP_003161254.1 hypothetical protein [Bacillus anthracis]
118	trg_02198	WP_003161254.1 hypothetical protein [Bacillus anthracis]
118	trg_02198	WP_003161254.1 hypothetical protein [Bacillus anthracis]
118	trg_02198	WP_003161254.1 hypothetical protein [Bacillus anthracis]
118	trg_02198	WP_003161254.1 hypothetical protein [Bacillus anthracis]
118	trg_02198	WP_003161254.1 hypothetical protein [Bacillus anthracis]
118	trg_02198	WP_003161254.1 hypothetical protein [Bacillus anthracis]
118	trg_02198	WP_003161254.1 hypothetical protein [Bacillus anthracis]
118	trg_02198	WP_003161254.1 hypothetical protein [Bacillus anthracis]
118	trg_02198	WP_003161254.1 hypothetical protein [Bacillus anthracis]
118	trg_02198	WP_003161254.1 hypothetical protein [Bacillus anthracis]
118	trg_02198	WP_003161254.1 hypothetical protein [Bacillus anthracis]
118	trg_02198	WP_003161254.1 hypothetical protein [Bacillus anthracis]
118	trg_02198	WP_003161254.1 hypothetical protein [Bacillus anthracis]
118	trg_02198	WP_003161254.1 hypothetical protein [Bacillus anthracis]
118	trg_02198	WP_003161254.1 hypothetical protein [Bacillus anthracis]
118	trg_02198	WP_003161254.1 hypothetical protein [Bacillus anthracis]
118	trg_02198	WP_003161254.1 hypothetical protein [Bacillus anthracis]
118	trg_02198	WP_003161254.1 hypothetical protein [Bacillus anthracis]
118	trg_02198	WP_003161254.1 hypothetical protein [Bacillus anthracis]
118	trg_02198	NP_843403.1 hypothetical protein BA_0892 [Bacillus anthracis str. Ames]
118	trg_02198	WP_003161254.1 hypothetical protein [Bacillus anthracis]
118	trg_02198	WP_003161254.1 hypothetical protein [Bacillus anthracis]
118	trg_02198	WP_003161254.1 hypothetical protein [Bacillus anthracis]
118	trg_02198	WP_003161254.1 hypothetical protein [Bacillus anthracis]
118	trg_02198	WP_003161254.1 hypothetical protein [Bacillus anthracis]
118	trg_02198	WP_003161254.1 hypothetical protein [Bacillus anthracis]
118	trg_02198	WP_003161254.1 hypothetical protein [Bacillus anthracis]
118	trg_02198	WP_003161254.1 hypothetical protein [Bacillus anthracis]
118	trg_02198	WP_003161254.1 hypothetical protein [Bacillus anthracis]
118	trg_02198	WP_003161254.1 hypothetical protein [Bacillus anthracis]
118	trg_02198	WP_003161254.1 hypothetical protein [Bacillus anthracis]
118	trg_02198	WP_003161254.1 hypothetical protein [Bacillus anthracis]
118	trg_02198	WP_003161254.1 hypothetical protein [Bacillus anthracis]
118	trg_02198	WP_003161254.1 hypothetical protein [Bacillus anthracis]
118	trg_02198	WP_003161254.1 hypothetical protein [Bacillus anthracis]
118	trg_02198	WP_003161254.1 hypothetical protein [Bacillus anthracis]
118	trg_02198	WP_003161254.1 hypothetical protein [Bacillus anthracis]
118	trg_02198	WP_003161254.1 hypothetical protein [Bacillus anthracis]
118	trg_02198	WP_003161254.1 hypothetical protein [Bacillus anthracis]
118	trg_02198	WP_003161254.1 hypothetical protein [Bacillus anthracis]
118	trg_02198	WP_003161254.1 hypothetical protein [Bacillus anthracis]
119	trg_03833	WP_003161311.1 hypothetical protein [Bacillus anthracis]
119	trg_03833	WP_003161311.1 hypothetical protein [Bacillus anthracis]
119	trg_03833	WP_003161311.1 hypothetical protein [Bacillus anthracis]
119	trg_03833	WP_003161311.1 hypothetical protein [Bacillus anthracis]
119	trg_03833	WP_003161311.1 hypothetical protein [Bacillus anthracis]
119	trg_03833	WP_003161311.1 hypothetical protein [Bacillus anthracis]
119	trg_03833	WP_003161311.1 hypothetical protein [Bacillus anthracis]
119	trg_03833	WP_003161311.1 hypothetical protein [Bacillus anthracis]
119	trg_03833	WP_003161311.1 hypothetical protein [Bacillus anthracis]
119	trg_03833	WP_003161311.1 hypothetical protein [Bacillus anthracis]
119	trg_03833	WP_003161311.1 hypothetical protein [Bacillus anthracis]
119	trg_03833	WP_003161311.1 hypothetical protein [Bacillus anthracis]
119	trg_03833	WP_003161311.1 hypothetical protein [Bacillus anthracis]
119	trg_03833	WP_003161311.1 hypothetical protein [Bacillus anthracis]
119	trg_03833	WP_003161311.1 hypothetical protein [Bacillus anthracis]
119	trg_03833	WP_003161311.1 hypothetical protein [Bacillus anthracis]
119	trg_03833	WP_003161311.1 hypothetical protein [Bacillus anthracis]
119	trg_03833	WP_003161311.1 hypothetical protein [Bacillus anthracis]
119	trg_03833	WP_003161311.1 hypothetical protein [Bacillus anthracis]
119	trg_03833	WP_003161311.1 hypothetical protein [Bacillus anthracis]
119	trg_03833	WP_003161311.1 hypothetical protein [Bacillus anthracis]
119	trg_03833	WP_003161311.1 hypothetical protein [Bacillus anthracis]
119	trg_03833	WP_003161311.1 hypothetical protein [Bacillus anthracis]
119	trg_03833	WP_003161311.1 hypothetical protein [Bacillus anthracis]
119	trg_03833	WP_003161311.1 hypothetical protein [Bacillus anthracis]
119	trg_03833	WP_003161311.1 hypothetical protein [Bacillus anthracis]
119	trg_03833	WP_003161311.1 hypothetical protein [Bacillus anthracis]
119	trg_03833	WP_003161311.1 hypothetical protein [Bacillus anthracis]
119	trg_03833	WP_003161311.1 hypothetical protein [Bacillus anthracis]
119	trg_03833	WP_003161311.1 hypothetical protein [Bacillus anthracis]
119	trg_03833	WP_003161311.1 hypothetical protein [Bacillus anthracis]
119	trg_03833	WP_003161311.1 hypothetical protein [Bacillus anthracis]
119	trg_03833	WP_003161311.1 hypothetical protein [Bacillus anthracis]
119	trg_03833	WP_003161311.1 hypothetical protein [Bacillus anthracis]
119	trg_03833	WP_003161311.1 hypothetical protein [Bacillus anthracis]
119	trg_03833	WP_003161311.1 hypothetical protein [Bacillus anthracis]
119	trg_03833	WP_003161311.1 hypothetical protein [Bacillus anthracis]
119	trg_03833	WP_003161311.1 hypothetical protein [Bacillus anthracis]
119	trg_03833	WP_003161311.1 hypothetical protein [Bacillus anthracis]
119	trg_03833	WP_003161311.1 hypothetical protein [Bacillus anthracis]
119	trg_03833	WP_003161311.1 hypothetical protein [Bacillus anthracis]
119	trg_03833	WP_003161311.1 hypothetical protein [Bacillus anthracis]
119	trg_03833	WP_003161311.1 hypothetical protein [Bacillus anthracis]
119	trg_03833	WP_003161311.1 hypothetical protein [Bacillus anthracis]
119	trg_03833	WP_003161311.1 hypothetical protein [Bacillus anthracis]
119	trg_03833	WP_003161311.1 hypothetical protein [Bacillus anthracis]
119	trg_03833	WP_003161311.1 hypothetical protein [Bacillus anthracis]
119	trg_03833	WP_003161311.1 hypothetical protein [Bacillus anthracis]
119	trg_03833	WP_003161311.1 hypothetical protein [Bacillus anthracis]
119	trg_03833	WP_003161311.1 hypothetical protein [Bacillus anthracis]
119	trg_03833	WP_003161311.1 hypothetical protein [Bacillus anthracis]
119	trg_03833	WP_003161311.1 hypothetical protein [Bacillus anthracis]
119	trg_03833	WP_003161311.1 hypothetical protein [Bacillus anthracis]
119	trg_03833	WP_003161311.1 hypothetical protein [Bacillus anthracis]
119	trg_03833	WP_003161311.1 hypothetical protein [Bacillus anthracis]
119	trg_03833	WP_003161311.1 hypothetical protein [Bacillus anthracis]
119	trg_03833	WP_003161311.1 hypothetical protein [Bacillus anthracis]
119	trg_03833	WP_003161311.1 hypothetical protein [Bacillus anthracis]
119	trg_03833	WP_003161311.1 hypothetical protein [Bacillus anthracis]
119	trg_03833	WP_003161311.1 hypothetical protein [Bacillus anthracis]
119	trg_03833	WP_003161311.1 hypothetical protein [Bacillus anthracis]
119	trg_03833	WP_003161311.1 hypothetical protein [Bacillus anthracis]
119	trg_03833	WP_003161311.1 hypothetical protein [Bacillus anthracis]
119	trg_03833	WP_003161311.1 hypothetical protein [Bacillus anthracis]
119	trg_03833	WP_003161311.1 hypothetical protein [Bacillus anthracis]
119	trg_03833	WP_003161311.1 hypothetical protein [Bacillus anthracis]
119	trg_03833	WP_003161311.1 hypothetical protein [Bacillus anthracis]
119	trg_03833	WP_003161311.1 hypothetical protein [Bacillus anthracis]
119	trg_03833	WP_003161311.1 hypothetical protein [Bacillus anthracis]
119	trg_03833	WP_003161311.1 hypothetical protein [Bacillus anthracis]
119	trg_03833	WP_003161311.1 hypothetical protein [Bacillus anthracis]
119	trg_03833	WP_003161311.1 hypothetical protein [Bacillus anthracis]
119	trg_03833	WP_003161311.1 hypothetical protein [Bacillus anthracis]
119	trg_03833	WP_003161311.1 hypothetical protein [Bacillus anthracis]
119	trg_03833	WP_003161311.1 hypothetical protein [Bacillus anthracis]
119	trg_03833	WP_003161311.1 hypothetical protein [Bacillus anthracis]
119	trg_03833	NP_846741.1 hypothetical protein BA_4518 [Bacillus anthracis str. Ames]
119	trg_03833	WP_003161311.1 hypothetical protein [Bacillus anthracis]
119	trg_03833	WP_003161311.1 hypothetical protein [Bacillus anthracis]
119	trg_03833	WP_003161311.1 hypothetical protein [Bacillus anthracis]
119	trg_03833	WP_003161311.1 hypothetical protein [Bacillus anthracis]
119	trg_03833	WP_003161311.1 hypothetical protein [Bacillus anthracis]
119	trg_03833	WP_003161311.1 hypothetical protein [Bacillus anthracis]
119	trg_03833	WP_003161311.1 hypothetical protein [Bacillus anthracis]
119	trg_03833	WP_003161311.1 hypothetical protein [Bacillus anthracis]
119	trg_03833	WP_003161311.1 hypothetical protein [Bacillus anthracis]
119	trg_03833	WP_003161311.1 hypothetical protein [Bacillus anthracis]
119	trg_03833	WP_003161311.1 hypothetical protein [Bacillus anthracis]
119	trg_03833	WP_003161311.1 hypothetical protein [Bacillus anthracis]
119	trg_03833	WP_003161311.1 hypothetical protein [Bacillus anthracis]
119	trg_03833	WP_003161311.1 hypothetical protein [Bacillus anthracis]
119	trg_03833	WP_003161311.1 hypothetical protein [Bacillus anthracis]
119	trg_03833	WP_003161311.1 hypothetical protein [Bacillus anthracis]
119	trg_03833	WP_003161311.1 hypothetical protein [Bacillus anthracis]
119	trg_03833	WP_003161311.1 hypothetical protein [Bacillus anthracis]
119	trg_03833	WP_003161311.1 hypothetical protein [Bacillus anthracis]
120	trg_02148	WP_014297729.1 MULTISPECIES: hypothetical protein [Bacillus]
120	trg_02148	WP_014297729.1 MULTISPECIES: hypothetical protein [Bacillus]
120	trg_02148	WP_014297729.1 MULTISPECIES: hypothetical protein [Bacillus]
120	trg_02148	WP_014297729.1 MULTISPECIES: hypothetical protein [Bacillus]
120	trg_02148	WP_014297729.1 MULTISPECIES: hypothetical protein [Bacillus]
120	trg_02148	WP_014297729.1 MULTISPECIES: hypothetical protein [Bacillus]
120	trg_02148	WP_014297729.1 MULTISPECIES: hypothetical protein [Bacillus]
120	trg_02148	WP_014297729.1 MULTISPECIES: hypothetical protein [Bacillus]
120	trg_02148	WP_014297729.1 MULTISPECIES: hypothetical protein [Bacillus]
120	trg_02148	WP_014297729.1 MULTISPECIES: hypothetical protein [Bacillus]
120	trg_02148	WP_014297729.1 MULTISPECIES: hypothetical protein [Bacillus]
120	trg_02148	WP_014297729.1 MULTISPECIES: hypothetical protein [Bacillus]
120	trg_02148	WP_014297729.1 MULTISPECIES: hypothetical protein [Bacillus]
120	trg_02148	WP_014297729.1 MULTISPECIES: hypothetical protein [Bacillus]
120	trg_02148	WP_014297729.1 MULTISPECIES: hypothetical protein [Bacillus]
120	trg_02148	WP_014297729.1 MULTISPECIES: hypothetical protein [Bacillus]
120	trg_02148	WP_014297729.1 MULTISPECIES: hypothetical protein [Bacillus]
120	trg_02148	WP_014297729.1 MULTISPECIES: hypothetical protein [Bacillus]
120	trg_02148	WP_014297729.1 MULTISPECIES: hypothetical protein [Bacillus]
120	trg_02148	WP_014297729.1 MULTISPECIES: hypothetical protein [Bacillus]
120	trg_02148	WP_014297729.1 MULTISPECIES: hypothetical protein [Bacillus]
120	trg_02148	WP_014297729.1 MULTISPECIES: hypothetical protein [Bacillus]
120	trg_02148	WP_014297729.1 MULTISPECIES: hypothetical protein [Bacillus]
120	trg_02148	WP_014297729.1 MULTISPECIES: hypothetical protein [Bacillus]
120	trg_02148	WP_014297729.1 MULTISPECIES: hypothetical protein [Bacillus]
120	trg_02148	WP_014297729.1 MULTISPECIES: hypothetical protein [Bacillus]
120	trg_02148	WP_014297729.1 MULTISPECIES: hypothetical protein [Bacillus]
120	trg_02148	WP_014297729.1 MULTISPECIES: hypothetical protein [Bacillus]
120	trg_02148	WP_014297729.1 MULTISPECIES: hypothetical protein [Bacillus]
120	trg_02148	WP_014297729.1 MULTISPECIES: hypothetical protein [Bacillus]
120	trg_02148	WP_014297729.1 MULTISPECIES: hypothetical protein [Bacillus]
120	trg_02148	WP_014297729.1 MULTISPECIES: hypothetical protein [Bacillus]
120	trg_02148	WP_014297729.1 MULTISPECIES: hypothetical protein [Bacillus]
120	trg_02148	WP_014297729.1 MULTISPECIES: hypothetical protein [Bacillus]
120	trg_02148	WP_014297729.1 MULTISPECIES: hypothetical protein [Bacillus]
120	trg_02148	WP_014297729.1 MULTISPECIES: hypothetical protein [Bacillus]
120	trg_02148	WP_014297729.1 MULTISPECIES: hypothetical protein [Bacillus]
120	trg_02148	WP_014297729.1 MULTISPECIES: hypothetical protein [Bacillus]
120	trg_02148	WP_014297729.1 MULTISPECIES: hypothetical protein [Bacillus]
120	trg_02148	WP_014297729.1 MULTISPECIES: hypothetical protein [Bacillus]
120	trg_02148	WP_014297729.1 MULTISPECIES: hypothetical protein [Bacillus]
120	trg_02148	WP_014297729.1 MULTISPECIES: hypothetical protein [Bacillus]
120	trg_02148	WP_014297729.1 MULTISPECIES: hypothetical protein [Bacillus]
120	trg_02148	WP_014297729.1 MULTISPECIES: hypothetical protein [Bacillus]
120	trg_02148	WP_014297729.1 MULTISPECIES: hypothetical protein [Bacillus]
120	trg_02148	WP_014297729.1 MULTISPECIES: hypothetical protein [Bacillus]
120	trg_02148	WP_014297729.1 MULTISPECIES: hypothetical protein [Bacillus]
120	trg_02148	WP_014297729.1 MULTISPECIES: hypothetical protein [Bacillus]
120	trg_02148	WP_014297729.1 MULTISPECIES: hypothetical protein [Bacillus]
120	trg_02148	WP_014297729.1 MULTISPECIES: hypothetical protein [Bacillus]
120	trg_02148	WP_014297729.1 MULTISPECIES: hypothetical protein [Bacillus]
120	trg_02148	WP_014297729.1 MULTISPECIES: hypothetical protein [Bacillus]
120	trg_02148	WP_014297729.1 MULTISPECIES: hypothetical protein [Bacillus]
120	trg_02148	WP_014297729.1 MULTISPECIES: hypothetical protein [Bacillus]
120	trg_02148	WP_014297729.1 MULTISPECIES: hypothetical protein [Bacillus]
120	trg_02148	WP_014297729.1 MULTISPECIES: hypothetical protein [Bacillus]
120	trg_02148	WP_014297729.1 MULTISPECIES: hypothetical protein [Bacillus]
120	trg_02148	WP_014297729.1 MULTISPECIES: hypothetical protein [Bacillus]
120	trg_02148	WP_014297729.1 MULTISPECIES: hypothetical protein [Bacillus]
120	trg_02148	WP_014297729.1 MULTISPECIES: hypothetical protein [Bacillus]
120	trg_02148	WP_014297729.1 MULTISPECIES: hypothetical protein [Bacillus]
120	trg_02148	WP_014297729.1 MULTISPECIES: hypothetical protein [Bacillus]
120	trg_02148	WP_014297729.1 MULTISPECIES: hypothetical protein [Bacillus]
120	trg_02148	WP_014297729.1 MULTISPECIES: hypothetical protein [Bacillus]
120	trg_02148	WP_014297729.1 MULTISPECIES: hypothetical protein [Bacillus]
120	trg_02148	WP_014297729.1 MULTISPECIES: hypothetical protein [Bacillus]
120	trg_02148	WP_014297729.1 MULTISPECIES: hypothetical protein [Bacillus]
120	trg_02148	WP_014297729.1 MULTISPECIES: hypothetical protein [Bacillus]
120	trg_02148	WP_014297729.1 MULTISPECIES: hypothetical protein [Bacillus]
120	trg_02148	WP_014297729.1 MULTISPECIES: hypothetical protein [Bacillus]
120	trg_02148	WP_014297729.1 MULTISPECIES: hypothetical protein [Bacillus]
120	trg_02148	WP_014297729.1 MULTISPECIES: hypothetical protein [Bacillus]
120	trg_02148	WP_014297729.1 MULTISPECIES: hypothetical protein [Bacillus]
120	trg_02148	WP_014297729.1 MULTISPECIES: hypothetical protein [Bacillus]
120	trg_02148	WP_014297729.1 MULTISPECIES: hypothetical protein [Bacillus]
120	trg_02148	WP_014297729.1 MULTISPECIES: hypothetical protein [Bacillus]
120	trg_02148	WP_014297729.1 MULTISPECIES: hypothetical protein [Bacillus]
120	trg_02148	WP_014297729.1 MULTISPECIES: hypothetical protein [Bacillus]
120	trg_02148	WP_014297729.1 MULTISPECIES: hypothetical protein [Bacillus]
120	trg_02148	WP_014297729.1 MULTISPECIES: hypothetical protein [Bacillus]
120	trg_02148	WP_014297729.1 MULTISPECIES: hypothetical protein [Bacillus]
120	trg_02148	WP_014297729.1 MULTISPECIES: hypothetical protein [Bacillus]
120	trg_02148	WP_014297729.1 MULTISPECIES: hypothetical protein [Bacillus]
120	trg_02148	WP_014297729.1 MULTISPECIES: hypothetical protein [Bacillus]
120	trg_02148	WP_014297729.1 MULTISPECIES: hypothetical protein [Bacillus]
120	trg_02148	WP_014297729.1 MULTISPECIES: hypothetical protein [Bacillus]
120	trg_02148	WP_014297729.1 MULTISPECIES: hypothetical protein [Bacillus]
120	trg_02148	WP_014297729.1 MULTISPECIES: hypothetical protein [Bacillus]
120	trg_02148	WP_014297729.1 MULTISPECIES: hypothetical protein [Bacillus]
120	trg_02148	WP_014297729.1 MULTISPECIES: hypothetical protein [Bacillus]
120	trg_02148	WP_014297729.1 MULTISPECIES: hypothetical protein [Bacillus]
120	trg_02148	WP_014297729.1 MULTISPECIES: hypothetical protein [Bacillus]
120	trg_02148	WP_014297729.1 MULTISPECIES: hypothetical protein [Bacillus]
120	trg_02148	WP_014297729.1 MULTISPECIES: hypothetical protein [Bacillus]
120	trg_02148	WP_014297729.1 MULTISPECIES: hypothetical protein [Bacillus]
120	trg_02148	WP_014297729.1 MULTISPECIES: hypothetical protein [Bacillus]
120	trg_02148	WP_014297729.1 MULTISPECIES: hypothetical protein [Bacillus]
120	trg_02148	WP_014297729.1 MULTISPECIES: hypothetical protein [Bacillus]
120	trg_02148	WP_014297729.1 MULTISPECIES: hypothetical protein [Bacillus]
120	trg_02148	WP_014297729.1 MULTISPECIES: hypothetical protein [Bacillus]
120	trg_02148	WP_014297729.1 MULTISPECIES: hypothetical protein [Bacillus]
120	trg_02148	WP_014297729.1 MULTISPECIES: hypothetical protein [Bacillus]
120	trg_02148	WP_014297729.1 MULTISPECIES: hypothetical protein [Bacillus]
121	trg_0227	WP_001971405.1 MULTISPECIES: hypothetical protein [Bacillus]
121	trg_0227	WP_001971405.1 MULTISPECIES: hypothetical protein [Bacillus]
121	trg_0227	WP_001971405.1 MULTISPECIES: hypothetical protein [Bacillus]
121	trg_0227	WP_001971405.1 MULTISPECIES: hypothetical protein [Bacillus]
121	trg_0227	WP_001971405.1 MULTISPECIES: hypothetical protein [Bacillus]
121	trg_0227	WP_001971405.1 MULTISPECIES: hypothetical protein [Bacillus]
121	trg_0227	WP_001971405.1 MULTISPECIES: hypothetical protein [Bacillus]
121	trg_0227	WP_001971405.1 MULTISPECIES: hypothetical protein [Bacillus]
121	trg_0227	WP_001971405.1 MULTISPECIES: hypothetical protein [Bacillus]
121	trg_0227	WP_001971405.1 MULTISPECIES: hypothetical protein [Bacillus]
121	trg_0227	WP_001971405.1 MULTISPECIES: hypothetical protein [Bacillus]
121	trg_0227	WP_001971405.1 MULTISPECIES: hypothetical protein [Bacillus]
121	trg_0227	WP_001971405.1 MULTISPECIES: hypothetical protein [Bacillus]
121	trg_0227	WP_001971405.1 MULTISPECIES: hypothetical protein [Bacillus]
121	trg_0227	WP_001971405.1 MULTISPECIES: hypothetical protein [Bacillus]
121	trg_0227	WP_001971405.1 MULTISPECIES: hypothetical protein [Bacillus]
121	trg_0227	WP_001971405.1 MULTISPECIES: hypothetical protein [Bacillus]
121	trg_0227	WP_001971405.1 MULTISPECIES: hypothetical protein [Bacillus]
121	trg_0227	WP_001971405.1 MULTISPECIES: hypothetical protein [Bacillus]
122	trg_02696	WP_087944784.1 MULTISPECIES: hypothetical protein [Bacillus cereus group]
123	trg_02048	WP_098214739.1 hypothetical protein [Bacillus anthracis]
124	trg_02131	WP_000281047.1 MULTISPECIES: hypothetical protein [Bacillus]
124	trg_02131	WP_000281047.1 MULTISPECIES: hypothetical protein [Bacillus]
124	trg_02131	WP_000281047.1 MULTISPECIES: hypothetical protein [Bacillus]
124	trg_02131	WP_000281047.1 MULTISPECIES: hypothetical protein [Bacillus]
124	trg_02131	WP_000281047.1 MULTISPECIES: hypothetical protein [Bacillus]
124	trg_02131	WP_000281047.1 MULTISPECIES: hypothetical protein [Bacillus]
124	trg_02131	WP_000281047.1 MULTISPECIES: hypothetical protein [Bacillus]
124	trg_02131	WP_000281047.1 MULTISPECIES: hypothetical protein [Bacillus]
124	trg_02131	WP_000281047.1 MULTISPECIES: hypothetical protein [Bacillus]
124	trg_02131	WP_000281047.1 MULTISPECIES: hypothetical protein [Bacillus]
124	trg_02131	WP_000281047.1 MULTISPECIES: hypothetical protein [Bacillus]
124	trg_02131	WP_000281047.1 MULTISPECIES: hypothetical protein [Bacillus]
124	trg_02131	WP_000281047.1 MULTISPECIES: hypothetical protein [Bacillus]
124	trg_02131	WP_000281047.1 MULTISPECIES: hypothetical protein [Bacillus]
124	trg_02131	WP_000281047.1 MULTISPECIES: hypothetical protein [Bacillus]
124	trg_02131	WP_000281047.1 MULTISPECIES: hypothetical protein [Bacillus]
124	trg_02131	WP_000281047.1 MULTISPECIES: hypothetical protein [Bacillus]
124	trg_02131	WP_000281047.1 MULTISPECIES: hypothetical protein [Bacillus]
124	trg_02131	WP_000281047.1 MULTISPECIES: hypothetical protein [Bacillus]
124	trg_02131	WP_000281047.1 MULTISPECIES: hypothetical protein [Bacillus]
124	trg_02131	WP_000281047.1 MULTISPECIES: hypothetical protein [Bacillus]
124	trg_02131	WP_000281047.1 MULTISPECIES: hypothetical protein [Bacillus]
125	trg_02184	WP_033670712.1 MULTISPECIES: hypothetical protein [Bacillus]
125	trg_02184	WP_033670712.1 MULTISPECIES: hypothetical protein [Bacillus]
125	trg_02184	WP_033670712.1 MULTISPECIES: hypothetical protein [Bacillus]
125	trg_02184	WP_033670712.1 MULTISPECIES: hypothetical protein [Bacillus]
125	trg_02184	WP_033670712.1 MULTISPECIES: hypothetical protein [Bacillus]
126	trg_0512	WP_033678009.1 MULTISPECIES: hypothetical protein [Bacillus]
126	trg_0512	WP_033678009.1 MULTISPECIES: hypothetical protein [Bacillus]
126	trg_0512	WP_033678009.1 MULTISPECIES: hypothetical protein [Bacillus]
126	trg_0512	WP_033678009.1 MULTISPECIES: hypothetical protein [Bacillus]
126	trg_0512	WP_033678009.1 MULTISPECIES: hypothetical protein [Bacillus]
126	trg_0512	WP_033678009.1 MULTISPECIES: hypothetical protein [Bacillus]
127	trg_03851	WP_073339639.1 MULTISPECIES: hypothetical protein [Bacillus]
127	trg_03851	WP_073339639.1 MULTISPECIES: hypothetical protein [Bacillus]
128	trg_04271	WP_074601611.1 MULTISPECIES: hypothetical protein [Bacillus]
128	trg_04271	WP_074601611.1 MULTISPECIES: hypothetical protein [Bacillus]
128	trg_04271	WP_074601611.1 MULTISPECIES: hypothetical protein [Bacillus]
128	trg_04271	WP_074601611.1 MULTISPECIES: hypothetical protein [Bacillus]
128	trg_04271	WP_074601611.1 MULTISPECIES: hypothetical protein [Bacillus]
129	trg_04242	WP_095205787.1 MULTISPECIES: glycine dehydrogenase [Bacillus cereus group]
129	trg_04242	WP_095205787.1 MULTISPECIES: glycine dehydrogenase [Bacillus cereus group]
129	trg_04242	WP_095205787.1 MULTISPECIES: glycine dehydrogenase [Bacillus cereus group]
130	trg_05	WP_097851668.1 hypothetical protein [Bacillus anthracis]
131	trg_07	AAM26080.1 hypothetical protein BX_A0127 (plasmid) [Bacillus anthracis str. A2012]
132	trg_0180	AAM26157.1 hypothetical protein BX_A0215 (plasmid) [Bacillus anthracis str. A2012]
133	trg_0446	AAM26208.1 hypothetical protein BX_B0050 (plasmid) [Bacillus anthracis str. A2012]
134	trg_0224	AAM26226.1 hypothetical protein BX_B0072 (plasmid) [Bacillus anthracis str. A2012]
135	trg_0852	AAM26258.1 hypothetical protein BX_B0108 (plasmid) [Bacillus anthracis str. A2012]
136	trg_02458	WP_078030380.1 MULTISPECIES: ABC transporter permease [Bacillus]
136	trg_02458	WP_078030380.1 MULTISPECIES: ABC transporter permease [Bacillus]
136	trg_02458	WP_078030380.1 MULTISPECIES: ABC transporter permease [Bacillus]
136	trg_02458	WP_078030380.1 MULTISPECIES: ABC transporter permease [Bacillus]
136	trg_02458	WP_078030380.1 MULTISPECIES: ABC transporter permease [Bacillus]
136	trg_02458	WP_078030380.1 MULTISPECIES: ABC transporter permease [Bacillus]
136	trg_02458	WP_078030380.1 MULTISPECIES: ABC transporter permease [Bacillus]
136	trg_02458	WP_078030380.1 MULTISPECIES: ABC transporter permease [Bacillus]
136	trg_02458	WP_078030380.1 MULTISPECIES: ABC transporter permease [Bacillus]
136	trg_02458	WP_078030380.1 MULTISPECIES: ABC transporter permease [Bacillus]
136	trg_02458	WP_078030380.1 MULTISPECIES: ABC transporter permease [Bacillus]
136	trg_02458	WP_078030380.1 MULTISPECIES: ABC transporter permease [Bacillus]
136	trg_02458	WP_078030380.1 MULTISPECIES: ABC transporter permease [Bacillus]
137	trg_01606	WP_001001289.1 hypothetical protein [Bacillus anthracis]
137	trg_01606	AIM14500.1 hypothetical protein BAHan_5633 [Bacillus anthracis]
137	trg_01606	WP_001001289.1 hypothetical protein [Bacillus anthracis]
137	trg_01606	AIM08991.1 hypothetical protein BACvac02_5494 [Bacillus anthracis]
137	trg_01606	WP_001001289.1 hypothetical protein [Bacillus anthracis]
137	trg_01606	WP_001001289.1 hypothetical protein [Bacillus anthracis]
137	trg_01606	WP_001001289.1 hypothetical protein [Bacillus anthracis]
138	trg_03303	WP_098488352.1 hypothetical protein [Bacillus anthracis]
138	trg_03303	WP_098488352.1 hypothetical protein [Bacillus anthracis]
139	trg_01216	WP_071737718.1 MULTISPECIES: hypothetical protein [Bacillus cereus group]
140	trg_03622	WP_116844817.1 hypothetical protein [Bacillus anthracis]
141	trg_01628	WP_098230120.1 hypothetical protein [Bacillus anthracis]
142	trg_01045	WP_080448647.1 MULTISPECIES: hypothetical protein [Bacillus]
142	trg_01045	WP_080448647.1 MULTISPECIES: hypothetical protein [Bacillus]
142	trg_01045	WP_080448647.1 MULTISPECIES: hypothetical protein [Bacillus]
142	trg_01045	WP_080448647.1 MULTISPECIES: hypothetical protein [Bacillus]
142	trg_01045	WP_080448647.1 MULTISPECIES: hypothetical protein [Bacillus]
142	trg_01045	WP_080448647.1 MULTISPECIES: hypothetical protein [Bacillus]
142	trg_01045	WP_080448647.1 MULTISPECIES: hypothetical protein [Bacillus]
142	trg_01045	WP_080448647.1 MULTISPECIES: hypothetical protein [Bacillus]
143	trg_01822	WP_098603251.1 MULTISPECIES: hypothetical protein [Bacillus cereus group]
144	trg_01686	WP_098944797.1 hypothetical protein [Bacillus anthracis]
145	trg_01499	WP_033649809.1 hypothetical protein [Bacillus anthracis]
145	trg_01499	WP_033649809.1 hypothetical protein [Bacillus anthracis]
145	trg_01499	WP_033649809.1 hypothetical protein [Bacillus anthracis]
145	trg_01499	WP_033649809.1 hypothetical protein [Bacillus anthracis]
145	trg_01499	WP_033649809.1 hypothetical protein [Bacillus anthracis]
145	trg_01499	WP_033649809.1 hypothetical protein [Bacillus anthracis]
145	trg_01499	WP_033649809.1 hypothetical protein [Bacillus anthracis]
145	trg_01499	WP_033649809.1 hypothetical protein [Bacillus anthracis]
145	trg_01499	WP_033649809.1 hypothetical protein [Bacillus anthracis]
145	trg_01499	WP_033649809.1 hypothetical protein [Bacillus anthracis]
145	trg_01499	WP_033649809.1 hypothetical protein [Bacillus anthracis]
145	trg_01499	WP_033649809.1 hypothetical protein [Bacillus anthracis]
146	trg_02060	WP_098320820.1 hypothetical protein [Bacillus anthracis]
147	trg_0328	WP_098320864.1 hypothetical protein [Bacillus anthracis]
148	trg_03143	WP_098321651.1 hypothetical protein [Bacillus anthracis]
149	trg_03323	AIM10130.1 hypothetical protein BAHan_0921 [Bacillus anthracis]
149	trg_03323	AIM04735.1 hypothetical protein BACvac02_0904 [Bacillus anthracis]
150	trg_01907	AIM10942.1 hypothetical protein BAHan_1786 [Bacillus anthracis]
150	trg_01907	AIM05528.1 hypothetical protein BACvac02_1749 [Bacillus anthracis]
150	trg_01907	NP_844091.1 hypothetical protein BA_1644 [Bacillus anthracis str. Ames]
151	trg_01011	WP_033645552.1 hypothetical protein [Bacillus anthracis]
151	trg_01011	WP_033645552.1 hypothetical protein [Bacillus anthracis]
151	trg_01011	WP_033645552.1 hypothetical protein [Bacillus anthracis]
152	trg_0175	WP_098367828.1 hypothetical protein [Bacillus anthracis]
152	trg_0175	WP_098367828.1 hypothetical protein [Bacillus anthracis]
152	trg_0175	WP_098367828.1 hypothetical protein [Bacillus anthracis]
152	trg_0175	WP_098367828.1 hypothetical protein [Bacillus anthracis]
153	trg_01849	WP_098524539.1 hypothetical protein [Bacillus anthracis]
154	trg_02233	WP_098229084.1 hypothetical protein [Bacillus anthracis]
154	trg_02233	WP_098229084.1 hypothetical protein [Bacillus anthracis]
155	trg_02770	WP_098229267.1 hypothetical protein [Bacillus anthracis]
155	trg_02770	WP_098229267.1 hypothetical protein [Bacillus anthracis]
156	trg_01785	WP_033688111.1 MULTISPECIES: hypothetical protein [Bacillus]
157	trg_02360	WP_098758620.1 MULTISPECIES: hypothetical protein [Bacillus]
158	trg_01587	WP_098760371.1 hypothetical protein [Bacillus anthracis]
159	trg_0842	WP_098760562.1 hypothetical protein [Bacillus anthracis]
160	trg_02577	WP_098760745.1 hypothetical protein [Bacillus anthracis]
161	trg_01837	WP_098760977.1 hypothetical protein [Bacillus anthracis]
162	trg_01297	WP_098761960.1 hypothetical protein [Bacillus anthracis]
163	trg_04385	WP_098880424.1 hypothetical protein [Bacillus anthracis]
164	trg_01882	WP_098345103.1 MULTISPECIES: hypothetical protein [Bacillus cereus group]
165	trg_03722	WP_098345350.1 MULTISPECIES: hypothetical protein [Bacillus cereus group]
166	trg_0630	WP_098345808.1 MULTISPECIES: hypothetical protein [Bacillus cereus group]
167	trg_0477	WP_098346339.1 hypothetical protein [Bacillus anthracis]
168	trg_02715	WP_098347183.1 hypothetical protein [Bacillus anthracis]
169	trg_0497	WP_072190666.1 DNA mismatch repair protein MutT [Bacillus anthracis]
170	trg_01402	WP_072192425.1 cobalamin biosynthesis protein [Bacillus anthracis]
171	trg_01625	WP_078986413.1 hypothetical protein [Bacillus anthracis]
172	trg_04482	WP_078986634.1 hypothetical protein [Bacillus anthracis]
173	trg_04133	WP_001985318.1 MULTISPECIES: hypothetical protein [Bacillus cereus group]
174	trg_02142	WP_098638908.1 hypothetical protein [Bacillus anthracis]
175	trg_02058	WP_098913556.1 hypothetical protein [Bacillus anthracis]
176	trg_0829	WP_098320095.1 hypothetical protein [Bacillus anthracis]
176	trg_0829	WP_098320095.1 hypothetical protein [Bacillus anthracis]
176	trg_0829	WP_098320095.1 hypothetical protein [Bacillus anthracis]
176	trg_0829	WP_098320095.1 hypothetical protein [Bacillus anthracis]
177	trg_0568	WP_098937973.1 hypothetical protein [Bacillus anthracis]
178	trg_0622	WP_098937987.1 hypothetical protein [Bacillus anthracis]
179	trg_04230	WP_098364116.1 hypothetical protein [Bacillus anthracis]
179	trg_04230	WP_098364116.1 hypothetical protein [Bacillus anthracis]
180	trg_0640	WP_114667789.1 hypothetical protein [Bacillus anthracis]
181	trg_0445	WP_114667791.1 hypothetical protein [Bacillus anthracis]
182	trg_01027	WP_114667792.1 hypothetical protein [Bacillus anthracis]
183	trg_038	WP_114667794.1 hypothetical protein [Bacillus anthracis]
184	trg_0277	WP_114667796.1 hypothetical protein [Bacillus anthracis]
185	trg_01069	WP_114667797.1 hypothetical protein, partial [Bacillus anthracis]
186	trg_0432	WP_114667800.1 hypothetical protein [Bacillus anthracis]
187	trg_0102	WP_114667802.1 hypothetical protein [Bacillus anthracis]
188	trg_01425	WP_114667803.1 hypothetical protein [Bacillus anthracis]
189	trg_01155	WP_114667804.1 hypothetical protein [Bacillus anthracis]
190	trg_014	WP_114667805.1 hypothetical protein [Bacillus anthracis]
191	trg_0427	WP_114667806.1 hypothetical protein [Bacillus anthracis]
192	trg_0514	WP_114667807.1 hypothetical protein [Bacillus anthracis]
193	trg_0948	WP_114667809.1 hypothetical protein, partial [Bacillus anthracis]
194	trg_0117	WP_114667810.1 hypothetical protein [Bacillus anthracis]
195	trg_01553	WP_114667812.1 hypothetical protein, partial [Bacillus anthracis]
196	trg_04466	WP_114667813.1 hypothetical protein [Bacillus anthracis]
197	trg_0334	WP_114667814.1 hypothetical protein [Bacillus anthracis]
198	trg_0296	WP_114667815.1 hypothetical protein [Bacillus anthracis]
199	trg_04369	WP_080001595.1 hypothetical protein [Bacillus anthracis]
200	trg_0331	WP_061662510.1 MULTISPECIES: hypothetical protein [Bacillus cereus group]
201	trg_03276	WP_080468650.1 MULTISPECIES: hypothetical protein [Bacillus cereus group]
202	trg_03031	WP_080468681.1 MULTISPECIES: hypothetical protein [Bacillus cereus group]
203	trg_0773	WP_098555252.1 hypothetical protein [Bacillus anthracis]
204	trg_02448	WP_087957270.1 MULTISPECIES: hypothetical protein [Bacillus]
205	trg_01153	WP_097840439.1 hypothetical protein [Bacillus anthracis]
206	trg_01734	WP_097841109.1 hypothetical protein [Bacillus anthracis]
207	trg_0470	WP_097841945.1 MULTISPECIES: hypothetical protein [Bacillus]
208	trg_0801	WP_098920972.1 hypothetical protein [Bacillus anthracis]
209	trg_0456	WP_098921976.1 hypothetical protein [Bacillus anthracis]
210	trg_01993	WP_098924003.1 hypothetical protein [Bacillus anthracis]
211	trg_01576	WP_047398650.1 hypothetical protein, partial [Bacillus anthracis]
212	trg_03880	WP_071713679.1 MULTISPECIES: NADH dehydrogenase [Bacillus]
212	trg_03880	WP_071713679.1 MULTISPECIES: NADH dehydrogenase [Bacillus]
212	trg_03880	WP_071713679.1 MULTISPECIES: NADH dehydrogenase [Bacillus]
212	trg_03880	WP_071713679.1 MULTISPECIES: NADH dehydrogenase [Bacillus]
212	trg_03880	WP_071713679.1 MULTISPECIES: NADH dehydrogenase [Bacillus]
212	trg_03880	WP_071713679.1 MULTISPECIES: NADH dehydrogenase [Bacillus]
212	trg_03880	WP_071713679.1 MULTISPECIES: NADH dehydrogenase [Bacillus]
212	trg_03880	WP_071713679.1 MULTISPECIES: NADH dehydrogenase [Bacillus]
212	trg_03880	WP_071713679.1 MULTISPECIES: NADH dehydrogenase [Bacillus]
212	trg_03880	WP_071713679.1 MULTISPECIES: NADH dehydrogenase [Bacillus]
212	trg_03880	WP_071713679.1 MULTISPECIES: NADH dehydrogenase [Bacillus]
212	trg_03880	WP_071713679.1 MULTISPECIES: NADH dehydrogenase [Bacillus]
212	trg_03880	WP_071713679.1 MULTISPECIES: NADH dehydrogenase [Bacillus]
212	trg_03880	WP_071713679.1 MULTISPECIES: NADH dehydrogenase [Bacillus]
212	trg_03880	WP_071713679.1 MULTISPECIES: NADH dehydrogenase [Bacillus]
213	trg_0976	WP_078403647.1 glycine dehydrogenase [Bacillus cereus]
214	trg_0609	WP_000464752.1 MULTISPECIES: hypothetical protein [Bacillus cereus group]
214	trg_0609	WP_000464752.1 MULTISPECIES: hypothetical protein [Bacillus cereus group]
214	trg_0609	WP_000464752.1 MULTISPECIES: hypothetical protein [Bacillus cereus group]
214	trg_0609	WP_000464752.1 MULTISPECIES: hypothetical protein [Bacillus cereus group]
214	trg_0609	WP_000464752.1 MULTISPECIES: hypothetical protein [Bacillus cereus group]
214	trg_0609	WP_000464752.1 MULTISPECIES: hypothetical protein [Bacillus cereus group]
214	trg_0609	WP_000464752.1 MULTISPECIES: hypothetical protein [Bacillus cereus group]
215	trg_0173	WP_000896931.1 MULTISPECIES: hypothetical protein [Bacillus cereus group]
215	trg_0173	WP_000896931.1 MULTISPECIES: hypothetical protein [Bacillus cereus group]
215	trg_0173	WP_000896931.1 MULTISPECIES: hypothetical protein [Bacillus cereus group]
215	trg_0173	WP_000896931.1 MULTISPECIES: hypothetical protein [Bacillus cereus group]
215	trg_0173	WP_000896931.1 MULTISPECIES: hypothetical protein [Bacillus cereus group]
215	trg_0173	WP_000896931.1 MULTISPECIES: hypothetical protein [Bacillus cereus group]
215	trg_0173	WP_000896931.1 MULTISPECIES: hypothetical protein [Bacillus cereus group]
215	trg_0173	WP_000896931.1 MULTISPECIES: hypothetical protein [Bacillus cereus group]
215	trg_0173	WP_000896931.1 MULTISPECIES: hypothetical protein [Bacillus cereus group]
215	trg_0173	WP_000896931.1 MULTISPECIES: hypothetical protein [Bacillus cereus group]
216	trg_02844	WP_078405441.1 MULTISPECIES: glycine dehydrogenase [Bacillus]
216	trg_02844	WP_078405441.1 MULTISPECIES: glycine dehydrogenase [Bacillus]
216	trg_02844	WP_078405441.1 MULTISPECIES: glycine dehydrogenase [Bacillus]
216	trg_02844	WP_078405441.1 MULTISPECIES: glycine dehydrogenase [Bacillus]
216	trg_02844	WP_078405441.1 MULTISPECIES: glycine dehydrogenase [Bacillus]
216	trg_02844	WP_078405441.1 MULTISPECIES: glycine dehydrogenase [Bacillus]
216	trg_02844	WP_078405441.1 MULTISPECIES: glycine dehydrogenase [Bacillus]
216	trg_02844	WP_078405441.1 MULTISPECIES: glycine dehydrogenase [Bacillus]
216	trg_02844	WP_078405441.1 MULTISPECIES: glycine dehydrogenase [Bacillus]
216	trg_02844	WP_078405441.1 MULTISPECIES: glycine dehydrogenase [Bacillus]
216	trg_02844	WP_078405441.1 MULTISPECIES: glycine dehydrogenase [Bacillus]
216	trg_02844	WP_078405441.1 MULTISPECIES: glycine dehydrogenase [Bacillus]
216	trg_02844	WP_078405441.1 MULTISPECIES: glycine dehydrogenase [Bacillus]
216	trg_02844	WP_078405441.1 MULTISPECIES: glycine dehydrogenase [Bacillus]
216	trg_02844	WP_078405441.1 MULTISPECIES: glycine dehydrogenase [Bacillus]
216	trg_02844	WP_078405441.1 MULTISPECIES: glycine dehydrogenase [Bacillus]
216	trg_02844	WP_078405441.1 MULTISPECIES: glycine dehydrogenase [Bacillus]
216	trg_02844	WP_078405441.1 MULTISPECIES: glycine dehydrogenase [Bacillus]
216	trg_02844	WP_078405441.1 MULTISPECIES: glycine dehydrogenase [Bacillus]
216	trg_02844	WP_078405441.1 MULTISPECIES: glycine dehydrogenase [Bacillus]
216	trg_02844	WP_078405441.1 MULTISPECIES: glycine dehydrogenase [Bacillus]
216	trg_02844	WP_078405441.1 MULTISPECIES: glycine dehydrogenase [Bacillus]
216	trg_02844	WP_078405441.1 MULTISPECIES: glycine dehydrogenase [Bacillus]
216	trg_02844	WP_078405441.1 MULTISPECIES: glycine dehydrogenase [Bacillus]
216	trg_02844	WP_078405441.1 MULTISPECIES: glycine dehydrogenase [Bacillus]
216	trg_02844	WP_078405441.1 MULTISPECIES: glycine dehydrogenase [Bacillus]
216	trg_02844	WP_078405441.1 MULTISPECIES: glycine dehydrogenase [Bacillus]
216	trg_02844	WP_078405441.1 MULTISPECIES: glycine dehydrogenase [Bacillus]
216	trg_02844	WP_078405441.1 MULTISPECIES: glycine dehydrogenase [Bacillus]
216	trg_02844	WP_078405441.1 MULTISPECIES: glycine dehydrogenase [Bacillus]
216	trg_02844	WP_078405441.1 MULTISPECIES: glycine dehydrogenase [Bacillus]
216	trg_02844	WP_078405441.1 MULTISPECIES: glycine dehydrogenase [Bacillus]
216	trg_02844	WP_078405441.1 MULTISPECIES: glycine dehydrogenase [Bacillus]
216	trg_02844	WP_078405441.1 MULTISPECIES: glycine dehydrogenase [Bacillus]
216	trg_02844	WP_078405441.1 MULTISPECIES: glycine dehydrogenase [Bacillus]
216	trg_02844	WP_078405441.1 MULTISPECIES: glycine dehydrogenase [Bacillus]
216	trg_02844	WP_078405441.1 MULTISPECIES: glycine dehydrogenase [Bacillus]
216	trg_02844	WP_078405441.1 MULTISPECIES: glycine dehydrogenase [Bacillus]
216	trg_02844	WP_078405441.1 MULTISPECIES: glycine dehydrogenase [Bacillus]
217	trg_0377	WP_000350512.1 hypothetical protein [Bacillus cereus]
217	trg_0377	WP_000350512.1 hypothetical protein [Bacillus cereus]
217	trg_0377	WP_000350512.1 hypothetical protein [Bacillus cereus]
217	trg_0377	WP_000350512.1 hypothetical protein [Bacillus cereus]
217	trg_0377	WP_000350512.1 hypothetical protein [Bacillus cereus]
217	trg_0377	WP_000350512.1 hypothetical protein [Bacillus cereus]
217	trg_0377	WP_000350512.1 hypothetical protein [Bacillus cereus]
217	trg_0377	WP_000350512.1 hypothetical protein [Bacillus cereus]
217	trg_0377	WP_000350512.1 hypothetical protein [Bacillus cereus]
217	trg_0377	WP_000350512.1 hypothetical protein [Bacillus cereus]
217	trg_0377	WP_000350512.1 hypothetical protein [Bacillus cereus]
217	trg_0377	WP_000350512.1 hypothetical protein [Bacillus cereus]
217	trg_0377	WP_000350512.1 hypothetical protein [Bacillus cereus]
217	trg_0377	WP_000350512.1 hypothetical protein [Bacillus cereus]
217	trg_0377	WP_000350512.1 hypothetical protein [Bacillus cereus]
217	trg_0377	WP_000350512.1 hypothetical protein [Bacillus cereus]
217	trg_0377	WP_000350512.1 hypothetical protein [Bacillus cereus]
217	trg_0377	WP_000350512.1 hypothetical protein [Bacillus cereus]
218	trg_03985	WP_079999160.1 MULTISPECIES: hypothetical protein [Bacillus]
218	trg_03985	WP_079999160.1 MULTISPECIES: hypothetical protein [Bacillus]
218	trg_03985	WP_079999160.1 MULTISPECIES: hypothetical protein [Bacillus]
218	trg_03985	WP_079999160.1 MULTISPECIES: hypothetical protein [Bacillus]
218	trg_03985	WP_079999160.1 MULTISPECIES: hypothetical protein [Bacillus]
218	trg_03985	WP_079999160.1 MULTISPECIES: hypothetical protein [Bacillus]
218	trg_03985	WP_079999160.1 MULTISPECIES: hypothetical protein [Bacillus]
218	trg_03985	WP_079999160.1 MULTISPECIES: hypothetical protein [Bacillus]
218	trg_03985	WP_079999160.1 MULTISPECIES: hypothetical protein [Bacillus]
218	trg_03985	WP_079999160.1 MULTISPECIES: hypothetical protein [Bacillus]
218	trg_03985	WP_079999160.1 MULTISPECIES: hypothetical protein [Bacillus]
218	trg_03985	WP_079999160.1 MULTISPECIES: hypothetical protein [Bacillus]
218	trg_03985	WP_079999160.1 MULTISPECIES: hypothetical protein [Bacillus]
218	trg_03985	WP_079999160.1 MULTISPECIES: hypothetical protein [Bacillus]
218	trg_03985	WP_079999160.1 MULTISPECIES: hypothetical protein [Bacillus]
218	trg_03985	WP_079999160.1 MULTISPECIES: hypothetical protein [Bacillus]
218	trg_03985	WP_079999160.1 MULTISPECIES: hypothetical protein [Bacillus]
218	trg_03985	WP_079999160.1 MULTISPECIES: hypothetical protein [Bacillus]
218	trg_03985	WP_079999160.1 MULTISPECIES: hypothetical protein [Bacillus]
218	trg_03985	WP_079999160.1 MULTISPECIES: hypothetical protein [Bacillus]
218	trg_03985	WP_079999160.1 MULTISPECIES: hypothetical protein [Bacillus]
218	trg_03985	WP_079999160.1 MULTISPECIES: hypothetical protein [Bacillus]
218	trg_03985	WP_079999160.1 MULTISPECIES: hypothetical protein [Bacillus]
218	trg_03985	WP_079999160.1 MULTISPECIES: hypothetical protein [Bacillus]
218	trg_03985	WP_079999160.1 MULTISPECIES: hypothetical protein [Bacillus]
218	trg_03985	WP_079999160.1 MULTISPECIES: hypothetical protein [Bacillus]
218	trg_03985	WP_079999160.1 MULTISPECIES: hypothetical protein [Bacillus]
218	trg_03985	WP_079999160.1 MULTISPECIES: hypothetical protein [Bacillus]
218	trg_03985	WP_079999160.1 MULTISPECIES: hypothetical protein [Bacillus]
218	trg_03985	WP_079999160.1 MULTISPECIES: hypothetical protein [Bacillus]
218	trg_03985	WP_079999160.1 MULTISPECIES: hypothetical protein [Bacillus]
218	trg_03985	WP_079999160.1 MULTISPECIES: hypothetical protein [Bacillus]
218	trg_03985	WP_079999160.1 MULTISPECIES: hypothetical protein [Bacillus]
218	trg_03985	WP_079999160.1 MULTISPECIES: hypothetical protein [Bacillus]
218	trg_03985	WP_079999160.1 MULTISPECIES: hypothetical protein [Bacillus]
218	trg_03985	WP_079999160.1 MULTISPECIES: hypothetical protein [Bacillus]
218	trg_03985	WP_079999160.1 MULTISPECIES: hypothetical protein [Bacillus]
218	trg_03985	WP_079999160.1 MULTISPECIES: hypothetical protein [Bacillus]
218	trg_03985	WP_079999160.1 MULTISPECIES: hypothetical protein [Bacillus]
218	trg_03985	WP_079999160.1 MULTISPECIES: hypothetical protein [Bacillus]
218	trg_03985	WP_079999160.1 MULTISPECIES: hypothetical protein [Bacillus]
218	trg_03985	WP_079999160.1 MULTISPECIES: hypothetical protein [Bacillus]
218	trg_03985	WP_079999160.1 MULTISPECIES: hypothetical protein [Bacillus]
218	trg_03985	WP_079999160.1 MULTISPECIES: hypothetical protein [Bacillus]
218	trg_03985	WP_079999160.1 MULTISPECIES: hypothetical protein [Bacillus]
218	trg_03985	WP_079999160.1 MULTISPECIES: hypothetical protein [Bacillus]
218	trg_03985	WP_079999160.1 MULTISPECIES: hypothetical protein [Bacillus]
218	trg_03985	WP_079999160.1 MULTISPECIES: hypothetical protein [Bacillus]
218	trg_03985	WP_079999160.1 MULTISPECIES: hypothetical protein [Bacillus]
218	trg_03985	WP_079999160.1 MULTISPECIES: hypothetical protein [Bacillus]
218	trg_03985	WP_079999160.1 MULTISPECIES: hypothetical protein [Bacillus]
218	trg_03985	WP_079999160.1 MULTISPECIES: hypothetical protein [Bacillus]
218	trg_03985	WP_079999160.1 MULTISPECIES: hypothetical protein [Bacillus]
218	trg_03985	WP_079999160.1 MULTISPECIES: hypothetical protein [Bacillus]
218	trg_03985	WP_079999160.1 MULTISPECIES: hypothetical protein [Bacillus]
218	trg_03985	WP_079999160.1 MULTISPECIES: hypothetical protein [Bacillus]
218	trg_03985	WP_079999160.1 MULTISPECIES: hypothetical protein [Bacillus]
218	trg_03985	WP_079999160.1 MULTISPECIES: hypothetical protein [Bacillus]
218	trg_03985	WP_079999160.1 MULTISPECIES: hypothetical protein [Bacillus]
218	trg_03985	WP_079999160.1 MULTISPECIES: hypothetical protein [Bacillus]
219	trg_02546	WP_073531212.1 MULTISPECIES: hypothetical protein [Bacillus]
219	trg_02546	WP_073531212.1 MULTISPECIES: hypothetical protein [Bacillus]
219	trg_02546	WP_073531212.1 MULTISPECIES: hypothetical protein [Bacillus]
219	trg_02546	WP_073531212.1 MULTISPECIES: hypothetical protein [Bacillus]
219	trg_02546	WP_073531212.1 MULTISPECIES: hypothetical protein [Bacillus]
219	trg_02546	WP_073531212.1 MULTISPECIES: hypothetical protein [Bacillus]
219	trg_02546	WP_073531212.1 MULTISPECIES: hypothetical protein [Bacillus]
219	trg_02546	WP_073531212.1 MULTISPECIES: hypothetical protein [Bacillus]
219	trg_02546	WP_073531212.1 MULTISPECIES: hypothetical protein [Bacillus]
219	trg_02546	WP_073531212.1 MULTISPECIES: hypothetical protein [Bacillus]
219	trg_02546	WP_073531212.1 MULTISPECIES: hypothetical protein [Bacillus]
219	trg_02546	WP_073531212.1 MULTISPECIES: hypothetical protein [Bacillus]
219	trg_02546	WP_073531212.1 MULTISPECIES: hypothetical protein [Bacillus]
219	trg_02546	WP_073531212.1 MULTISPECIES: hypothetical protein [Bacillus]
219	trg_02546	WP_073531212.1 MULTISPECIES: hypothetical protein [Bacillus]
219	trg_02546	WP_073531212.1 MULTISPECIES: hypothetical protein [Bacillus]
219	trg_02546	WP_073531212.1 MULTISPECIES: hypothetical protein [Bacillus]
219	trg_02546	WP_073531212.1 MULTISPECIES: hypothetical protein [Bacillus]
219	trg_02546	WP_073531212.1 MULTISPECIES: hypothetical protein [Bacillus]
219	trg_02546	WP_073531212.1 MULTISPECIES: hypothetical protein [Bacillus]
219	trg_02546	WP_073531212.1 MULTISPECIES: hypothetical protein [Bacillus]
219	trg_02546	WP_073531212.1 MULTISPECIES: hypothetical protein [Bacillus]
219	trg_02546	WP_073531212.1 MULTISPECIES: hypothetical protein [Bacillus]
219	trg_02546	WP_073531212.1 MULTISPECIES: hypothetical protein [Bacillus]
219	trg_02546	WP_073531212.1 MULTISPECIES: hypothetical protein [Bacillus]
220	trg_0765	WP_060632220.1 MULTISPECIES: hypothetical protein [Bacillus cereus group]
220	trg_0765	WP_060632220.1 MULTISPECIES: hypothetical protein [Bacillus cereus group]
220	trg_0765	WP_060632220.1 MULTISPECIES: hypothetical protein [Bacillus cereus group]
220	trg_0765	WP_060632220.1 MULTISPECIES: hypothetical protein [Bacillus cereus group]
220	trg_0765	WP_060632220.1 MULTISPECIES: hypothetical protein [Bacillus cereus group]
220	trg_0765	WP_060632220.1 MULTISPECIES: hypothetical protein [Bacillus cereus group]
220	trg_0765	WP_060632220.1 MULTISPECIES: hypothetical protein [Bacillus cereus group]
220	trg_0765	WP_060632220.1 MULTISPECIES: hypothetical protein [Bacillus cereus group]
220	trg_0765	WP_060632220.1 MULTISPECIES: hypothetical protein [Bacillus cereus group]
220	trg_0765	WP_060632220.1 MULTISPECIES: hypothetical protein [Bacillus cereus group]
220	trg_0765	WP_060632220.1 MULTISPECIES: hypothetical protein [Bacillus cereus group]
220	trg_0765	WP_060632220.1 MULTISPECIES: hypothetical protein [Bacillus cereus group]
220	trg_0765	WP_060632220.1 MULTISPECIES: hypothetical protein [Bacillus cereus group]
220	trg_0765	WP_060632220.1 MULTISPECIES: hypothetical protein [Bacillus cereus group]
220	trg_0765	WP_060632220.1 MULTISPECIES: hypothetical protein [Bacillus cereus group]
220	trg_0765	WP_060632220.1 MULTISPECIES: hypothetical protein [Bacillus cereus group]
220	trg_0765	WP_060632220.1 MULTISPECIES: hypothetical protein [Bacillus cereus group]
220	trg_0765	WP_060632220.1 MULTISPECIES: hypothetical protein [Bacillus cereus group]
221	trg_01665	WP_081306182.1 MULTISPECIES: hypothetical protein [Bacillus cereus group]
221	trg_01665	WP_081306182.1 MULTISPECIES: hypothetical protein [Bacillus cereus group]
221	trg_01665	WP_081306182.1 MULTISPECIES: hypothetical protein [Bacillus cereus group]
221	trg_01665	WP_081306182.1 MULTISPECIES: hypothetical protein [Bacillus cereus group]
221	trg_01665	WP_081306182.1 MULTISPECIES: hypothetical protein [Bacillus cereus group]
221	trg_01665	WP_081306182.1 MULTISPECIES: hypothetical protein [Bacillus cereus group]
221	trg_01665	WP_081306182.1 MULTISPECIES: hypothetical protein [Bacillus cereus group]
221	trg_01665	WP_081306182.1 MULTISPECIES: hypothetical protein [Bacillus cereus group]
221	trg_01665	WP_081306182.1 MULTISPECIES: hypothetical protein [Bacillus cereus group]
221	trg_01665	WP_081306182.1 MULTISPECIES: hypothetical protein [Bacillus cereus group]
222	trg_03506	WP_088116050.1 MULTISPECIES: hypothetical protein [Bacillus cereus group]
222	trg_03506	WP_088116050.1 MULTISPECIES: hypothetical protein [Bacillus cereus group]
222	trg_03506	WP_088116050.1 MULTISPECIES: hypothetical protein [Bacillus cereus group]
222	trg_03506	WP_088116050.1 MULTISPECIES: hypothetical protein [Bacillus cereus group]
222	trg_03506	WP_088116050.1 MULTISPECIES: hypothetical protein [Bacillus cereus group]
222	trg_03506	WP_088116050.1 MULTISPECIES: hypothetical protein [Bacillus cereus group]
222	trg_03506	WP_088116050.1 MULTISPECIES: hypothetical protein [Bacillus cereus group]
222	trg_03506	WP_088116050.1 MULTISPECIES: hypothetical protein [Bacillus cereus group]
222	trg_03506	WP_088116050.1 MULTISPECIES: hypothetical protein [Bacillus cereus group]
222	trg_03506	WP_088116050.1 MULTISPECIES: hypothetical protein [Bacillus cereus group]
222	trg_03506	WP_088116050.1 MULTISPECIES: hypothetical protein [Bacillus cereus group]
222	trg_03506	WP_088116050.1 MULTISPECIES: hypothetical protein [Bacillus cereus group]
222	trg_03506	WP_088116050.1 MULTISPECIES: hypothetical protein [Bacillus cereus group]
222	trg_03506	WP_088116050.1 MULTISPECIES: hypothetical protein [Bacillus cereus group]
222	trg_03506	WP_088116050.1 MULTISPECIES: hypothetical protein [Bacillus cereus group]
222	trg_03506	WP_088116050.1 MULTISPECIES: hypothetical protein [Bacillus cereus group]
222	trg_03506	WP_088116050.1 MULTISPECIES: hypothetical protein [Bacillus cereus group]
222	trg_03506	WP_088116050.1 MULTISPECIES: hypothetical protein [Bacillus cereus group]
223	trg_0695	WP_097949317.1 hypothetical protein [Bacillus cereus]
223	trg_0695	WP_097949317.1 hypothetical protein [Bacillus cereus]
223	trg_0695	WP_097949317.1 hypothetical protein [Bacillus cereus]
223	trg_0695	WP_097949317.1 hypothetical protein [Bacillus cereus]
223	trg_0695	WP_097949317.1 hypothetical protein [Bacillus cereus]
223	trg_0695	WP_097949317.1 hypothetical protein [Bacillus cereus]
223	trg_0695	WP_097949317.1 hypothetical protein [Bacillus cereus]
223	trg_0695	WP_097949317.1 hypothetical protein [Bacillus cereus]
223	trg_0695	WP_097949317.1 hypothetical protein [Bacillus cereus]
223	trg_0695	WP_097949317.1 hypothetical protein [Bacillus cereus]
223	trg_0695	WP_097949317.1 hypothetical protein [Bacillus cereus]
223	trg_0695	WP_097949317.1 hypothetical protein [Bacillus cereus]
223	trg_0695	WP_097949317.1 hypothetical protein [Bacillus cereus]
223	trg_0695	WP_097949317.1 hypothetical protein [Bacillus cereus]
223	trg_0695	WP_097949317.1 hypothetical protein [Bacillus cereus]
223	trg_0695	WP_097949317.1 hypothetical protein [Bacillus cereus]
223	trg_0695	WP_097949317.1 hypothetical protein [Bacillus cereus]
223	trg_0695	WP_097949317.1 hypothetical protein [Bacillus cereus]
224	trg_03832	WP_097950612.1 hypothetical protein [Bacillus cereus]
224	trg_03832	WP_097950612.1 hypothetical protein [Bacillus cereus]
224	trg_03832	WP_097950612.1 hypothetical protein [Bacillus cereus]
224	trg_03832	WP_097950612.1 hypothetical protein [Bacillus cereus]
224	trg_03832	WP_097950612.1 hypothetical protein [Bacillus cereus]
224	trg_03832	WP_097950612.1 hypothetical protein [Bacillus cereus]
224	trg_03832	WP_097950612.1 hypothetical protein [Bacillus cereus]
224	trg_03832	WP_097950612.1 hypothetical protein [Bacillus cereus]
224	trg_03832	WP_097950612.1 hypothetical protein [Bacillus cereus]
224	trg_03832	WP_097950612.1 hypothetical protein [Bacillus cereus]
224	trg_03832	WP_097950612.1 hypothetical protein [Bacillus cereus]
224	trg_03832	WP_097950612.1 hypothetical protein [Bacillus cereus]
224	trg_03832	WP_097950612.1 hypothetical protein [Bacillus cereus]
224	trg_03832	WP_097950612.1 hypothetical protein [Bacillus cereus]
224	trg_03832	WP_097950612.1 hypothetical protein [Bacillus cereus]
224	trg_03832	WP_097950612.1 hypothetical protein [Bacillus cereus]
224	trg_03832	WP_097950612.1 hypothetical protein [Bacillus cereus]
224	trg_03832	WP_097950612.1 hypothetical protein [Bacillus cereus]
225	trg_03870	WP_097951390.1 hypothetical protein [Bacillus cereus]
225	trg_03870	WP_097951390.1 hypothetical protein [Bacillus cereus]
225	trg_03870	WP_097951390.1 hypothetical protein [Bacillus cereus]
225	trg_03870	WP_097951390.1 hypothetical protein [Bacillus cereus]
225	trg_03870	WP_097951390.1 hypothetical protein [Bacillus cereus]
225	trg_03870	WP_097951390.1 hypothetical protein [Bacillus cereus]
225	trg_03870	WP_097951390.1 hypothetical protein [Bacillus cereus]
225	trg_03870	WP_097951390.1 hypothetical protein [Bacillus cereus]
225	trg_03870	WP_097951390.1 hypothetical protein [Bacillus cereus]
225	trg_03870	WP_097951390.1 hypothetical protein [Bacillus cereus]
225	trg_03870	WP_097951390.1 hypothetical protein [Bacillus cereus]
226	trg_01741	WP_097951454.1 hypothetical protein [Bacillus cereus]
226	trg_01741	WP_097951454.1 hypothetical protein [Bacillus cereus]
226	trg_01741	WP_097951454.1 hypothetical protein [Bacillus cereus]
226	trg_01741	WP_097951454.1 hypothetical protein [Bacillus cereus]
226	trg_01741	WP_097951454.1 hypothetical protein [Bacillus cereus]
226	trg_01741	WP_097951454.1 hypothetical protein [Bacillus cereus]
226	trg_01741	WP_097951454.1 hypothetical protein [Bacillus cereus]
226	trg_01741	WP_097951454.1 hypothetical protein [Bacillus cereus]
226	trg_01741	WP_097951454.1 hypothetical protein [Bacillus cereus]
226	trg_01741	WP_097951454.1 hypothetical protein [Bacillus cereus]
226	trg_01741	WP_097951454.1 hypothetical protein [Bacillus cereus]
226	trg_01741	WP_097951454.1 hypothetical protein [Bacillus cereus]
226	trg_01741	WP_097951454.1 hypothetical protein [Bacillus cereus]
226	trg_01741	WP_097951454.1 hypothetical protein [Bacillus cereus]
226	trg_01741	WP_097951454.1 hypothetical protein [Bacillus cereus]
226	trg_01741	WP_097951454.1 hypothetical protein [Bacillus cereus]
226	trg_01741	WP_097951454.1 hypothetical protein [Bacillus cereus]
226	trg_01741	WP_097951454.1 hypothetical protein [Bacillus cereus]
227	trg_03697	WP_098198531.1 hypothetical protein [Bacillus cereus]
227	trg_03697	WP_098198531.1 hypothetical protein [Bacillus cereus]
227	trg_03697	WP_098198531.1 hypothetical protein [Bacillus cereus]
227	trg_03697	WP_098198531.1 hypothetical protein [Bacillus cereus]
227	trg_03697	WP_098198531.1 hypothetical protein [Bacillus cereus]
227	trg_03697	WP_098198531.1 hypothetical protein [Bacillus cereus]
227	trg_03697	WP_098198531.1 hypothetical protein [Bacillus cereus]
227	trg_03697	WP_098198531.1 hypothetical protein [Bacillus cereus]
227	trg_03697	WP_098198531.1 hypothetical protein [Bacillus cereus]
227	trg_03697	WP_098198531.1 hypothetical protein [Bacillus cereus]
227	trg_03697	WP_098198531.1 hypothetical protein [Bacillus cereus]
228	trg_01126	WP_098297054.1 RNA-binding protein [Bacillus cereus]
229	trg_02528	WP_074619048.1 MULTISPECIES: hypothetical protein [Bacillus cereus group]
229	trg_02528	WP_074619048.1 MULTISPECIES: hypothetical protein [Bacillus cereus group]
229	trg_02528	WP_074619048.1 MULTISPECIES: hypothetical protein [Bacillus cereus group]
229	trg_02528	WP_074619048.1 MULTISPECIES: hypothetical protein [Bacillus cereus group]
229	trg_02528	WP_074619048.1 MULTISPECIES: hypothetical protein [Bacillus cereus group]
229	trg_02528	WP_074619048.1 MULTISPECIES: hypothetical protein [Bacillus cereus group]
229	trg_02528	WP_074619048.1 MULTISPECIES: hypothetical protein [Bacillus cereus group]
229	trg_02528	WP_074619048.1 MULTISPECIES: hypothetical protein [Bacillus cereus group]
229	trg_02528	WP_074619048.1 MULTISPECIES: hypothetical protein [Bacillus cereus group]
229	trg_02528	WP_074619048.1 MULTISPECIES: hypothetical protein [Bacillus cereus group]
229	trg_02528	WP_074619048.1 MULTISPECIES: hypothetical protein [Bacillus cereus group]
229	trg_02528	WP_074619048.1 MULTISPECIES: hypothetical protein [Bacillus cereus group]
230	trg_01187	WP_100910614.1 hypothetical protein [Bacillus cereus]
231	trg_03228	WP_080009071.1 hypothetical protein [Bacillus cereus]
231	trg_03228	WP_080009071.1 hypothetical protein [Bacillus cereus]
232	trg_04355	WP_085962506.1 MULTISPECIES: hypothetical protein [Bacillus cereus group]
232	trg_04355	WP_085962506.1 MULTISPECIES: hypothetical protein [Bacillus cereus group]
232	trg_04355	WP_085962506.1 MULTISPECIES: hypothetical protein [Bacillus cereus group]
232	trg_04355	WP_085962506.1 MULTISPECIES: hypothetical protein [Bacillus cereus group]
232	trg_04355	WP_085962506.1 MULTISPECIES: hypothetical protein [Bacillus cereus group]
232	trg_04355	WP_085962506.1 MULTISPECIES: hypothetical protein [Bacillus cereus group]
232	trg_04355	WP_085962506.1 MULTISPECIES: hypothetical protein [Bacillus cereus group]
232	trg_04355	WP_085962506.1 MULTISPECIES: hypothetical protein [Bacillus cereus group]
232	trg_04355	WP_085962506.1 MULTISPECIES: hypothetical protein [Bacillus cereus group]
232	trg_04355	WP_085962506.1 MULTISPECIES: hypothetical protein [Bacillus cereus group]
232	trg_04355	WP_085962506.1 MULTISPECIES: hypothetical protein [Bacillus cereus group]
232	trg_04355	WP_085962506.1 MULTISPECIES: hypothetical protein [Bacillus cereus group]
232	trg_04355	WP_085962506.1 MULTISPECIES: hypothetical protein [Bacillus cereus group]
232	trg_04355	WP_085962506.1 MULTISPECIES: hypothetical protein [Bacillus cereus group]
232	trg_04355	WP_085962506.1 MULTISPECIES: hypothetical protein [Bacillus cereus group]
232	trg_04355	WP_085962506.1 MULTISPECIES: hypothetical protein [Bacillus cereus group]
232	trg_04355	WP_085962506.1 MULTISPECIES: hypothetical protein [Bacillus cereus group]
232	trg_04355	WP_085962506.1 MULTISPECIES: hypothetical protein [Bacillus cereus group]
232	trg_04355	WP_085962506.1 MULTISPECIES: hypothetical protein [Bacillus cereus group]
232	trg_04355	WP_085962506.1 MULTISPECIES: hypothetical protein [Bacillus cereus group]
232	trg_04355	WP_085962506.1 MULTISPECIES: hypothetical protein [Bacillus cereus group]
232	trg_04355	WP_085962506.1 MULTISPECIES: hypothetical protein [Bacillus cereus group]
232	trg_04355	WP_085962506.1 MULTISPECIES: hypothetical protein [Bacillus cereus group]
232	trg_04355	WP_085962506.1 MULTISPECIES: hypothetical protein [Bacillus cereus group]
232	trg_04355	WP_085962506.1 MULTISPECIES: hypothetical protein [Bacillus cereus group]
232	trg_04355	WP_085962506.1 MULTISPECIES: hypothetical protein [Bacillus cereus group]
232	trg_04355	WP_085962506.1 MULTISPECIES: hypothetical protein [Bacillus cereus group]
232	trg_04355	WP_085962506.1 MULTISPECIES: hypothetical protein [Bacillus cereus group]
232	trg_04355	WP_085962506.1 MULTISPECIES: hypothetical protein [Bacillus cereus group]
232	trg_04355	WP_085962506.1 MULTISPECIES: hypothetical protein [Bacillus cereus group]
232	trg_04355	WP_085962506.1 MULTISPECIES: hypothetical protein [Bacillus cereus group]
232	trg_04355	WP_085962506.1 MULTISPECIES: hypothetical protein [Bacillus cereus group]
232	trg_04355	WP_085962506.1 MULTISPECIES: hypothetical protein [Bacillus cereus group]
232	trg_04355	WP_085962506.1 MULTISPECIES: hypothetical protein [Bacillus cereus group]
232	trg_04355	WP_085962506.1 MULTISPECIES: hypothetical protein [Bacillus cereus group]
232	trg_04355	WP_085962506.1 MULTISPECIES: hypothetical protein [Bacillus cereus group]
232	trg_04355	WP_085962506.1 MULTISPECIES: hypothetical protein [Bacillus cereus group]
232	trg_04355	WP_085962506.1 MULTISPECIES: hypothetical protein [Bacillus cereus group]
232	trg_04355	WP_085962506.1 MULTISPECIES: hypothetical protein [Bacillus cereus group]
232	trg_04355	WP_085962506.1 MULTISPECIES: hypothetical protein [Bacillus cereus group]
232	trg_04355	WP_085962506.1 MULTISPECIES: hypothetical protein [Bacillus cereus group]
232	trg_04355	WP_085962506.1 MULTISPECIES: hypothetical protein [Bacillus cereus group]
232	trg_04355	WP_085962506.1 MULTISPECIES: hypothetical protein [Bacillus cereus group]
232	trg_04355	WP_085962506.1 MULTISPECIES: hypothetical protein [Bacillus cereus group]
232	trg_04355	WP_085962506.1 MULTISPECIES: hypothetical protein [Bacillus cereus group]
232	trg_04355	WP_085962506.1 MULTISPECIES: hypothetical protein [Bacillus cereus group]
232	trg_04355	WP_085962506.1 MULTISPECIES: hypothetical protein [Bacillus cereus group]
232	trg_04355	WP_085962506.1 MULTISPECIES: hypothetical protein [Bacillus cereus group]
232	trg_04355	WP_085962506.1 MULTISPECIES: hypothetical protein [Bacillus cereus group]
232	trg_04355	WP_085962506.1 MULTISPECIES: hypothetical protein [Bacillus cereus group]
232	trg_04355	WP_085962506.1 MULTISPECIES: hypothetical protein [Bacillus cereus group]
232	trg_04355	WP_085962506.1 MULTISPECIES: hypothetical protein [Bacillus cereus group]
232	trg_04355	WP_085962506.1 MULTISPECIES: hypothetical protein [Bacillus cereus group]
232	trg_04355	WP_085962506.1 MULTISPECIES: hypothetical protein [Bacillus cereus group]
232	trg_04355	WP_085962506.1 MULTISPECIES: hypothetical protein [Bacillus cereus group]
232	trg_04355	WP_085962506.1 MULTISPECIES: hypothetical protein [Bacillus cereus group]
232	trg_04355	WP_085962506.1 MULTISPECIES: hypothetical protein [Bacillus cereus group]
232	trg_04355	WP_085962506.1 MULTISPECIES: hypothetical protein [Bacillus cereus group]
232	trg_04355	WP_085962506.1 MULTISPECIES: hypothetical protein [Bacillus cereus group]
232	trg_04355	WP_085962506.1 MULTISPECIES: hypothetical protein [Bacillus cereus group]
232	trg_04355	WP_085962506.1 MULTISPECIES: hypothetical protein [Bacillus cereus group]
232	trg_04355	WP_085962506.1 MULTISPECIES: hypothetical protein [Bacillus cereus group]
232	trg_04355	WP_085962506.1 MULTISPECIES: hypothetical protein [Bacillus cereus group]
232	trg_04355	WP_085962506.1 MULTISPECIES: hypothetical protein [Bacillus cereus group]
232	trg_04355	WP_085962506.1 MULTISPECIES: hypothetical protein [Bacillus cereus group]
232	trg_04355	WP_085962506.1 MULTISPECIES: hypothetical protein [Bacillus cereus group]
232	trg_04355	WP_085962506.1 MULTISPECIES: hypothetical protein [Bacillus cereus group]
232	trg_04355	WP_085962506.1 MULTISPECIES: hypothetical protein [Bacillus cereus group]
232	trg_04355	WP_085962506.1 MULTISPECIES: hypothetical protein [Bacillus cereus group]
232	trg_04355	WP_085962506.1 MULTISPECIES: hypothetical protein [Bacillus cereus group]
232	trg_04355	WP_085962506.1 MULTISPECIES: hypothetical protein [Bacillus cereus group]
232	trg_04355	WP_085962506.1 MULTISPECIES: hypothetical protein [Bacillus cereus group]
232	trg_04355	WP_085962506.1 MULTISPECIES: hypothetical protein [Bacillus cereus group]
232	trg_04355	WP_085962506.1 MULTISPECIES: hypothetical protein [Bacillus cereus group]
232	trg_04355	WP_085962506.1 MULTISPECIES: hypothetical protein [Bacillus cereus group]
232	trg_04355	WP_085962506.1 MULTISPECIES: hypothetical protein [Bacillus cereus group]
232	trg_04355	WP_085962506.1 MULTISPECIES: hypothetical protein [Bacillus cereus group]
232	trg_04355	WP_085962506.1 MULTISPECIES: hypothetical protein [Bacillus cereus group]
232	trg_04355	WP_085962506.1 MULTISPECIES: hypothetical protein [Bacillus cereus group]
232	trg_04355	WP_085962506.1 MULTISPECIES: hypothetical protein [Bacillus cereus group]
232	trg_04355	WP_085962506.1 MULTISPECIES: hypothetical protein [Bacillus cereus group]
232	trg_04355	WP_085962506.1 MULTISPECIES: hypothetical protein [Bacillus cereus group]
232	trg_04355	WP_085962506.1 MULTISPECIES: hypothetical protein [Bacillus cereus group]
232	trg_04355	WP_085962506.1 MULTISPECIES: hypothetical protein [Bacillus cereus group]
233	trg_049	WP_098299890.1 hypothetical protein [Bacillus cereus]
234	trg_01636	WP_098300588.1 hypothetical protein [Bacillus cereus]
234	trg_01636	WP_098300588.1 hypothetical protein [Bacillus cereus]
235	trg_02080	WP_083595850.1 MULTISPECIES: hypothetical protein [Bacillus]
236	trg_0177	WP_083596080.1 MULTISPECIES: hypothetical protein [Bacillus]
237	trg_04297	WP_083596181.1 MULTISPECIES: hypothetical protein [Bacillus]
238	trg_02842	WP_084667523.1 MULTISPECIES: hypothetical protein [Bacillus]
238	trg_02842	WP_084667523.1 MULTISPECIES: hypothetical protein [Bacillus]
238	trg_02842	WP_084667523.1 MULTISPECIES: hypothetical protein [Bacillus]
238	trg_02842	WP_084667523.1 MULTISPECIES: hypothetical protein [Bacillus]
238	trg_02842	WP_084667523.1 MULTISPECIES: hypothetical protein [Bacillus]
238	trg_02842	WP_084667523.1 MULTISPECIES: hypothetical protein [Bacillus]
238	trg_02842	WP_084667523.1 MULTISPECIES: hypothetical protein [Bacillus]
238	trg_02842	WP_084667523.1 MULTISPECIES: hypothetical protein [Bacillus]
238	trg_02842	WP_084667523.1 MULTISPECIES: hypothetical protein [Bacillus]
238	trg_02842	WP_084667523.1 MULTISPECIES: hypothetical protein [Bacillus]
238	trg_02842	WP_084667523.1 MULTISPECIES: hypothetical protein [Bacillus]
238	trg_02842	WP_084667523.1 MULTISPECIES: hypothetical protein [Bacillus]
238	trg_02842	WP_084667523.1 MULTISPECIES: hypothetical protein [Bacillus]
238	trg_02842	WP_084667523.1 MULTISPECIES: hypothetical protein [Bacillus]
239	trg_02425	WP_098889222.1 hypothetical protein [Bacillus cereus]
240	trg_02678	WP_002194500.1 MULTISPECIES: hypothetical protein [Bacillus]
240	trg_02678	WP_002194500.1 MULTISPECIES: hypothetical protein [Bacillus]
240	trg_02678	WP_002194500.1 MULTISPECIES: hypothetical protein [Bacillus]
240	trg_02678	EAL13800.1 glycine dehydrogenase [Bacillus cereus G9241]
240	trg_02678	WP_002194500.1 MULTISPECIES: hypothetical protein [Bacillus]
240	trg_02678	WP_002194500.1 MULTISPECIES: hypothetical protein [Bacillus]
240	trg_02678	WP_002194500.1 MULTISPECIES: hypothetical protein [Bacillus]
240	trg_02678	WP_002194500.1 MULTISPECIES: hypothetical protein [Bacillus]
240	trg_02678	ATI49400.1 glycine dehydrogenase [Bacillus cereus]
240	trg_02678	WP_002194500.1 MULTISPECIES: hypothetical protein [Bacillus]
240	trg_02678	WP_002194500.1 MULTISPECIES: hypothetical protein [Bacillus]
240	trg_02678	WP_002194500.1 MULTISPECIES: hypothetical protein [Bacillus]
240	trg_02678	WP_002194500.1 MULTISPECIES: hypothetical protein [Bacillus]
240	trg_02678	WP_002194500.1 MULTISPECIES: hypothetical protein [Bacillus]
240	trg_02678	WP_002194500.1 MULTISPECIES: hypothetical protein [Bacillus]
240	trg_02678	WP_002194500.1 MULTISPECIES: hypothetical protein [Bacillus]
240	trg_02678	WP_002194500.1 MULTISPECIES: hypothetical protein [Bacillus]
240	trg_02678	WP_002194500.1 MULTISPECIES: hypothetical protein [Bacillus]
240	trg_02678	WP_002194500.1 MULTISPECIES: hypothetical protein [Bacillus]
240	trg_02678	WP_002194500.1 MULTISPECIES: hypothetical protein [Bacillus]
240	trg_02678	WP_002194500.1 MULTISPECIES: hypothetical protein [Bacillus]
240	trg_02678	WP_002194500.1 MULTISPECIES: hypothetical protein [Bacillus]
240	trg_02678	WP_002194500.1 MULTISPECIES: hypothetical protein [Bacillus]
241	trg_01363	WP_075720139.1 MULTISPECIES: hypothetical protein [Bacillus]
241	trg_01363	WP_075720139.1 MULTISPECIES: hypothetical protein [Bacillus]
241	trg_01363	WP_075720139.1 MULTISPECIES: hypothetical protein [Bacillus]
241	trg_01363	WP_075720139.1 MULTISPECIES: hypothetical protein [Bacillus]
241	trg_01363	WP_075720139.1 MULTISPECIES: hypothetical protein [Bacillus]
241	trg_01363	WP_075720139.1 MULTISPECIES: hypothetical protein [Bacillus]
241	trg_01363	WP_075720139.1 MULTISPECIES: hypothetical protein [Bacillus]
241	trg_01363	WP_075720139.1 MULTISPECIES: hypothetical protein [Bacillus]
242	trg_0939	WP_080469875.1 MULTISPECIES: hypothetical protein [Bacillus cereus group]
242	trg_0939	WP_080469875.1 MULTISPECIES: hypothetical protein [Bacillus cereus group]
242	trg_0939	WP_080469875.1 MULTISPECIES: hypothetical protein [Bacillus cereus group]
242	trg_0939	WP_080469875.1 MULTISPECIES: hypothetical protein [Bacillus cereus group]
242	trg_0939	WP_080469875.1 MULTISPECIES: hypothetical protein [Bacillus cereus group]
242	trg_0939	WP_080469875.1 MULTISPECIES: hypothetical protein [Bacillus cereus group]
242	trg_0939	WP_080469875.1 MULTISPECIES: hypothetical protein [Bacillus cereus group]
242	trg_0939	WP_080469875.1 MULTISPECIES: hypothetical protein [Bacillus cereus group]
242	trg_0939	WP_080469875.1 MULTISPECIES: hypothetical protein [Bacillus cereus group]
242	trg_0939	WP_080469875.1 MULTISPECIES: hypothetical protein [Bacillus cereus group]
242	trg_0939	WP_080469875.1 MULTISPECIES: hypothetical protein [Bacillus cereus group]
243	trg_01327	WP_080470021.1 hypothetical protein [Bacillus cereus]
243	trg_01327	WP_080470021.1 hypothetical protein [Bacillus cereus]
244	trg_01670	WP_074595868.1 MULTISPECIES: cobalamin biosynthesis protein P47K [Bacillus]
244	trg_01670	WP_074595868.1 MULTISPECIES: cobalamin biosynthesis protein P47K [Bacillus]
244	trg_01670	WP_074595868.1 MULTISPECIES: cobalamin biosynthesis protein P47K [Bacillus]
244	trg_01670	WP_074595868.1 MULTISPECIES: cobalamin biosynthesis protein P47K [Bacillus]
244	trg_01670	WP_074595868.1 MULTISPECIES: cobalamin biosynthesis protein P47K [Bacillus]
244	trg_01670	WP_074595868.1 MULTISPECIES: cobalamin biosynthesis protein P47K [Bacillus]
244	trg_01670	WP_074595868.1 MULTISPECIES: cobalamin biosynthesis protein P47K [Bacillus]
244	trg_01670	WP_074595868.1 MULTISPECIES: cobalamin biosynthesis protein P47K [Bacillus]
244	trg_01670	WP_074595868.1 MULTISPECIES: cobalamin biosynthesis protein P47K [Bacillus]
244	trg_01670	WP_074595868.1 MULTISPECIES: cobalamin biosynthesis protein P47K [Bacillus]
244	trg_01670	WP_074595868.1 MULTISPECIES: cobalamin biosynthesis protein P47K [Bacillus]
244	trg_01670	WP_074595868.1 MULTISPECIES: cobalamin biosynthesis protein P47K [Bacillus]
244	trg_01670	WP_074595868.1 MULTISPECIES: cobalamin biosynthesis protein P47K [Bacillus]
244	trg_01670	WP_074595868.1 MULTISPECIES: cobalamin biosynthesis protein P47K [Bacillus]
244	trg_01670	WP_074595868.1 MULTISPECIES: cobalamin biosynthesis protein P47K [Bacillus]
244	trg_01670	WP_074595868.1 MULTISPECIES: cobalamin biosynthesis protein P47K [Bacillus]
244	trg_01670	WP_074595868.1 MULTISPECIES: cobalamin biosynthesis protein P47K [Bacillus]
244	trg_01670	WP_074595868.1 MULTISPECIES: cobalamin biosynthesis protein P47K [Bacillus]
244	trg_01670	WP_074595868.1 MULTISPECIES: cobalamin biosynthesis protein P47K [Bacillus]
244	trg_01670	WP_074595868.1 MULTISPECIES: cobalamin biosynthesis protein P47K [Bacillus]
244	trg_01670	WP_074595868.1 MULTISPECIES: cobalamin biosynthesis protein P47K [Bacillus]
244	trg_01670	WP_074595868.1 MULTISPECIES: cobalamin biosynthesis protein P47K [Bacillus]
244	trg_01670	WP_074595868.1 MULTISPECIES: cobalamin biosynthesis protein P47K [Bacillus]
244	trg_01670	WP_074595868.1 MULTISPECIES: cobalamin biosynthesis protein P47K [Bacillus]
244	trg_01670	WP_074595868.1 MULTISPECIES: cobalamin biosynthesis protein P47K [Bacillus]
244	trg_01670	WP_074595868.1 MULTISPECIES: cobalamin biosynthesis protein P47K [Bacillus]
244	trg_01670	WP_074595868.1 MULTISPECIES: cobalamin biosynthesis protein P47K [Bacillus]
244	trg_01670	WP_074595868.1 MULTISPECIES: cobalamin biosynthesis protein P47K [Bacillus]
244	trg_01670	WP_074595868.1 MULTISPECIES: cobalamin biosynthesis protein P47K [Bacillus]
244	trg_01670	WP_074595868.1 MULTISPECIES: cobalamin biosynthesis protein P47K [Bacillus]
244	trg_01670	WP_074595868.1 MULTISPECIES: cobalamin biosynthesis protein P47K [Bacillus]
244	trg_01670	WP_074595868.1 MULTISPECIES: cobalamin biosynthesis protein P47K [Bacillus]
244	trg_01670	WP_074595868.1 MULTISPECIES: cobalamin biosynthesis protein P47K [Bacillus]
244	trg_01670	WP_074595868.1 MULTISPECIES: cobalamin biosynthesis protein P47K [Bacillus]
244	trg_01670	WP_074595868.1 MULTISPECIES: cobalamin biosynthesis protein P47K [Bacillus]
244	trg_01670	WP_074595868.1 MULTISPECIES: cobalamin biosynthesis protein P47K [Bacillus]
244	trg_01670	WP_074595868.1 MULTISPECIES: cobalamin biosynthesis protein P47K [Bacillus]
244	trg_01670	WP_074595868.1 MULTISPECIES: cobalamin biosynthesis protein P47K [Bacillus]
244	trg_01670	WP_074595868.1 MULTISPECIES: cobalamin biosynthesis protein P47K [Bacillus]
244	trg_01670	WP_074595868.1 MULTISPECIES: cobalamin biosynthesis protein P47K [Bacillus]
244	trg_01670	WP_074595868.1 MULTISPECIES: cobalamin biosynthesis protein P47K [Bacillus]
244	trg_01670	WP_074595868.1 MULTISPECIES: cobalamin biosynthesis protein P47K [Bacillus]
244	trg_01670	WP_074595868.1 MULTISPECIES: cobalamin biosynthesis protein P47K [Bacillus]
244	trg_01670	WP_074595868.1 MULTISPECIES: cobalamin biosynthesis protein P47K [Bacillus]
244	trg_01670	WP_074595868.1 MULTISPECIES: cobalamin biosynthesis protein P47K [Bacillus]
244	trg_01670	WP_074595868.1 MULTISPECIES: cobalamin biosynthesis protein P47K [Bacillus]
244	trg_01670	WP_074595868.1 MULTISPECIES: cobalamin biosynthesis protein P47K [Bacillus]
244	trg_01670	WP_074595868.1 MULTISPECIES: cobalamin biosynthesis protein P47K [Bacillus]
244	trg_01670	WP_074595868.1 MULTISPECIES: cobalamin biosynthesis protein P47K [Bacillus]
244	trg_01670	WP_074595868.1 MULTISPECIES: cobalamin biosynthesis protein P47K [Bacillus]
244	trg_01670	WP_074595868.1 MULTISPECIES: cobalamin biosynthesis protein P47K [Bacillus]
244	trg_01670	WP_074595868.1 MULTISPECIES: cobalamin biosynthesis protein P47K [Bacillus]
244	trg_01670	WP_074595868.1 MULTISPECIES: cobalamin biosynthesis protein P47K [Bacillus]
244	trg_01670	WP_074595868.1 MULTISPECIES: cobalamin biosynthesis protein P47K [Bacillus]
244	trg_01670	WP_074595868.1 MULTISPECIES: cobalamin biosynthesis protein P47K [Bacillus]
244	trg_01670	WP_074595868.1 MULTISPECIES: cobalamin biosynthesis protein P47K [Bacillus]
244	trg_01670	WP_074595868.1 MULTISPECIES: cobalamin biosynthesis protein P47K [Bacillus]
244	trg_01670	WP_074595868.1 MULTISPECIES: cobalamin biosynthesis protein P47K [Bacillus]
244	trg_01670	WP_074595868.1 MULTISPECIES: cobalamin biosynthesis protein P47K [Bacillus]
244	trg_01670	WP_074595868.1 MULTISPECIES: cobalamin biosynthesis protein P47K [Bacillus]
244	trg_01670	WP_074595868.1 MULTISPECIES: cobalamin biosynthesis protein P47K [Bacillus]
244	trg_01670	WP_074595868.1 MULTISPECIES: cobalamin biosynthesis protein P47K [Bacillus]
244	trg_01670	WP_074595868.1 MULTISPECIES: cobalamin biosynthesis protein P47K [Bacillus]
244	trg_01670	WP_074595868.1 MULTISPECIES: cobalamin biosynthesis protein P47K [Bacillus]
244	trg_01670	WP_074595868.1 MULTISPECIES: cobalamin biosynthesis protein P47K [Bacillus]
244	trg_01670	WP_074595868.1 MULTISPECIES: cobalamin biosynthesis protein P47K [Bacillus]
244	trg_01670	WP_074595868.1 MULTISPECIES: cobalamin biosynthesis protein P47K [Bacillus]
244	trg_01670	WP_074595868.1 MULTISPECIES: cobalamin biosynthesis protein P47K [Bacillus]
244	trg_01670	WP_074595868.1 MULTISPECIES: cobalamin biosynthesis protein P47K [Bacillus]
244	trg_01670	WP_074595868.1 MULTISPECIES: cobalamin biosynthesis protein P47K [Bacillus]
244	trg_01670	WP_074595868.1 MULTISPECIES: cobalamin biosynthesis protein P47K [Bacillus]
244	trg_01670	WP_074595868.1 MULTISPECIES: cobalamin biosynthesis protein P47K [Bacillus]
244	trg_01670	WP_074595868.1 MULTISPECIES: cobalamin biosynthesis protein P47K [Bacillus]
244	trg_01670	WP_074595868.1 MULTISPECIES: cobalamin biosynthesis protein P47K [Bacillus]
244	trg_01670	WP_074595868.1 MULTISPECIES: cobalamin biosynthesis protein P47K [Bacillus]
244	trg_01670	WP_074595868.1 MULTISPECIES: cobalamin biosynthesis protein P47K [Bacillus]
244	trg_01670	WP_074595868.1 MULTISPECIES: cobalamin biosynthesis protein P47K [Bacillus]
244	trg_01670	WP_074595868.1 MULTISPECIES: cobalamin biosynthesis protein P47K [Bacillus]
244	trg_01670	WP_074595868.1 MULTISPECIES: cobalamin biosynthesis protein P47K [Bacillus]
244	trg_01670	WP_074595868.1 MULTISPECIES: cobalamin biosynthesis protein P47K [Bacillus]
244	trg_01670	WP_074595868.1 MULTISPECIES: cobalamin biosynthesis protein P47K [Bacillus]
244	trg_01670	WP_074595868.1 MULTISPECIES: cobalamin biosynthesis protein P47K [Bacillus]
244	trg_01670	WP_074595868.1 MULTISPECIES: cobalamin biosynthesis protein P47K [Bacillus]
244	trg_01670	WP_074595868.1 MULTISPECIES: cobalamin biosynthesis protein P47K [Bacillus]
244	trg_01670	WP_074595868.1 MULTISPECIES: cobalamin biosynthesis protein P47K [Bacillus]
244	trg_01670	WP_074595868.1 MULTISPECIES: cobalamin biosynthesis protein P47K [Bacillus]
244	trg_01670	WP_074595868.1 MULTISPECIES: cobalamin biosynthesis protein P47K [Bacillus]
244	trg_01670	WP_074595868.1 MULTISPECIES: cobalamin biosynthesis protein P47K [Bacillus]
244	trg_01670	WP_074595868.1 MULTISPECIES: cobalamin biosynthesis protein P47K [Bacillus]
244	trg_01670	WP_074595868.1 MULTISPECIES: cobalamin biosynthesis protein P47K [Bacillus]
244	trg_01670	WP_074595868.1 MULTISPECIES: cobalamin biosynthesis protein P47K [Bacillus]
244	trg_01670	WP_074595868.1 MULTISPECIES: cobalamin biosynthesis protein P47K [Bacillus]
244	trg_01670	WP_074595868.1 MULTISPECIES: cobalamin biosynthesis protein P47K [Bacillus]
244	trg_01670	WP_074595868.1 MULTISPECIES: cobalamin biosynthesis protein P47K [Bacillus]
244	trg_01670	WP_074595868.1 MULTISPECIES: cobalamin biosynthesis protein P47K [Bacillus]
244	trg_01670	WP_074595868.1 MULTISPECIES: cobalamin biosynthesis protein P47K [Bacillus]
244	trg_01670	WP_074595868.1 MULTISPECIES: cobalamin biosynthesis protein P47K [Bacillus]
244	trg_01670	WP_074595868.1 MULTISPECIES: cobalamin biosynthesis protein P47K [Bacillus]
244	trg_01670	WP_074595868.1 MULTISPECIES: cobalamin biosynthesis protein P47K [Bacillus]
244	trg_01670	WP_074595868.1 MULTISPECIES: cobalamin biosynthesis protein P47K [Bacillus]
244	trg_01670	WP_074595868.1 MULTISPECIES: cobalamin biosynthesis protein P47K [Bacillus]
244	trg_01670	WP_074595868.1 MULTISPECIES: cobalamin biosynthesis protein P47K [Bacillus]
244	trg_01670	WP_074595868.1 MULTISPECIES: cobalamin biosynthesis protein P47K [Bacillus]
244	trg_01670	WP_074595868.1 MULTISPECIES: cobalamin biosynthesis protein P47K [Bacillus]
[truncated: 5,847 more rows]
